# Supplementary material for: Perivascular tenascin C triggers sequential activation of macrophages and endothelial cells to generate a pro-metastatic vascular niche in the lungs
Source: Nat Cancer. 2022 Apr 25;3(4):486–504. doi: 10.1038/s43018-022-00353-6 (PMC9046090; doi:10.1038/s43018-022-00353-6)
Supplement: Supplementary file 2 — Multiple-tab Excel workbook. [file 43018_2022_353_MOESM2_ESM.xlsx]

## Sheet: Supplementary Table 1
Supplementary Table 1
GO term analysis of genes up-regulated in ECs associated with lung metastasis compared to control ECs from healthy lungs. P values and FDR were determined using DAVID with Fisher’s exact test and Benjamini-Hochberg correction. GO terms with FDR < 0.05 are shown.
Time point	Enriched GO term	P value	FDR	Fold enrichment
Week1	GO:0045087~innate immune response	6.05e-07	0.000583	27.123
	GO:0009615~response to virus	7.96e-06	0.0076	86.104
	GO:0002376~immune system process	2.3e-05	0.0221	23.605
Week2	GO:0051607~defense response to virus	1.28e-13	1.42e-10	64.965
	GO:0009615~response to virus	2.44e-11	2.71e-08	100.455
	GO:0045087~innate immune response	7.39e-09	8.18e-06	24.109
	GO:0002376~immune system process	2.26e-07	0.000259	22.032
Week3	GO:0007049~cell cycle	2.05e-37	3.31e-34	8.475
	GO:0051301~cell division	1.46e-26	2.36e-23	9.433
	GO:0007067~mitotic nuclear division	1.51e-25	2.44e-22	11.145
	GO:0051607~defense response to virus	6.67e-12	1.08e-08	9.507
	GO:0006260~DNA replication	8.76e-12	1.41e-08	11.47
	GO:0009615~response to virus	1.01e-11	1.63e-08	14.7
	GO:0007059~chromosome segregation	3.41e-10	5.5e-07	12.883
	GO:0002376~immune system process	2.52e-09	4.07e-06	5.066
	GO:0045087~innate immune response	5.42e-09	8.73e-06	4.851
	GO:0000281~mitotic cytokinesis	3.43e-08	5.53e-05	23.521
	GO:0051310~metaphase plate congression	1.29e-07	0.000208	44.102
	GO:0006270~DNA replication initiation	2.18e-07	0.000351	25.726
	GO:0008283~cell proliferation	1.34e-06	0.0021	5.613
	GO:0006268~DNA unwinding involved in DNA replication	3.13e-06	0.005	44.102
	GO:0000070~mitotic sister chromatid segregation	4.96e-06	0.008	23.009
	GO:0006974~cellular response to DNA damage stimulus	5.92e-06	0.0095	3.78
	GO:0035458~cellular response to interferon-beta	6.2e-06	0.0099	15.059
	GO:0045071~negative regulation of viral genome replication	2.74e-05	0.0441	16.538

## Sheet: Supplementary Table 2
Supplementary Table 2
List and sources of signaling pathway signatures from Extended Data Figure 1i. Shown are normalized enrichment scores (NES) of endothelial cells isolated at week1, 2 and 3 post injection. Signatures with P < 0.05 and FDR < 0.25 are shown. P values and FDR were determined using GSEA with random permutation test and Benjamini-Hochberg correction.
	Enriched signaling pathways signature	NES
		Week1	Week2	Week3
IFN	BROWNE_INTERFERON_RESPONSIVE_GENES	1.92965	2.35022	2.47973
	RADAEVA_RESPONSE_TO_IFNA1_UP	1.98779	2.2703	2.23672
	MOSERLE_IFNA_RESPONSE	2.00125	2.16952	2.22841
	REACTOME_INTERFERON_ALPHA_BETA_SIGNALING	1.83199	1.90342	2.08361
	ZHANG_INTERFERON_RESPONSE	1.84758	2.10945	2.04501
	EINAV_INTERFERON_SIGNATURE_IN_CANCER	1.77689	1.88781	1.92807
	REACTOME_INTERFERON_SIGNALING	1.71813	1.72708	1.90835
	REACTOME_ANTIVIRAL_MECHANISM_BY_IFN_STIMULATED_GENES	1.68221	1.87133	1.87614
	HECKER_IFNB1_TARGETS		1.92849	2.28424
	BOSCO_INTERFERON_INDUCED_ANTIVIRAL_MODULE		1.84612	2.00567
	SANA_RESPONSE_TO_IFNG_UP		1.76936	1.81636
	CHIANG_LIVER_CANCER_SUBCLASS_INTERFERON_UP			1.78269
	DER_IFN_BETA_RESPONSE_UP			1.68495
	DER_IFN_ALPHA_RESPONSE_UP			1.67921
	REACTOME_INTERFERON_GAMMA_SIGNALING			1.45805
MYC	LEE_LIVER_CANCER_MYC_E2F1_UP			1.5743
	LEE_LIVER_CANCER_MYC_UP			1.54552
	DANG_REGULATED_BY_MYC_UP			1.45625
	DANG_MYC_TARGETS_UP			1.41945
	SANSOM_APC_TARGETS_REQUIRE_MYC			1.41193
	MORI_EMU_MYC_LYMPHOMA_BY_ONSET_TIME_UP			1.38125
E2F	MARSON_BOUND_BY_E2F4_UNSTIMULATED			2.90175
	REN_BOUND_BY_E2F			2.41053
	REACTOME_E2F_MEDIATED_REGULATION_OF_DNA_REPLICATION			2.19833
	PID_E2F_PATHWAY			2.07481
	IWANAGA_E2F1_TARGETS_INDUCED_BY_SERUM			1.9574
TNF	SANA_TNF_SIGNALING_UP			1.68937
	RUAN_RESPONSE_TO_TNF_TROGLITAZONE_UP			1.59668
	HINATA_NFKB_TARGETS_KERATINOCYTE_UP			1.55672
ILs	CROONQUIST_IL6_DEPRIVATION_DN			2.84259
	ZHENG_IL22_SIGNALING_UP			2.15999
	PID_IL2_PI3K_PATHWAY			1.62608
	MARZEC_IL2_SIGNALING_UP			1.52926
TGFb	KARAKAS_TGFB1_SIGNALING			1.7725
	KARLSSON_TGFB1_TARGETS_UP			1.49871
WNT	LABBE_WNT3A_TARGETS_UP			1.72401
	KENNY_CTNNB1_TARGETS_UP			1.78127

## Sheet: Supplementary Table 3
Supplementary Table 3
Lung EC proliferation gene signature associated with breast cancer metastasis to the lung. Shown are genes from “REACTOME_Cell_Cycle_Mitotic” signature that are differentially expressed in ECs from lungs with metastasis (week 3) compared to control lungs as in Extended Data Fig. 1g left. Genes with a z-score difference of > 1 were included in the signature.
Lung EC proliferation signature associated with metastasis
Psmb8
Psmb9
Tyms
Psmb7
Mcm7
Psme1
E2f3
Kif2c
Psmb1
Psmc4
Mcm6
Ercc6l
Ccne1
Kif20a
Zwint
Psmd13
Rbl1
Pmf1
Cdc25a
Gmnn
Psmc2
Fen1
Aurkb
Ywhae
Ccnb2
Ccna2
Plk1
Tubg1
Cdc6
Incenp
Cdk6
Pold3
Rcc2
Ccnd1
Lig1
Mad2l1
Psma7
Mcm5
Rb1
Rrm2
Kif23
Cdc7
Rfc4
Rangap1
Nup43
Cdt1
Bub1
Myc
Bub1b
Pold1
Mcm10
Ppp2r5d
Nedd1
Ccne2
Psmd6
Nek2
Mcm2
Ppp2r1a
Birc5
Pole
Cdca8
Psmd4
Psmc5
Dbf4
Ppp2r5a
Pttg1
E2f4
Mybl2
Cdc25c
E2f1
Max
Prim1
Cks1b
Mcm4
Cdc20
Rbbp4
Fbxo5
Cenpi
Psmd8
Dync1i2
Cenpk
Cdc25b
Ywhag
Pkmyt1
Plk4
Kntc1
Tubgcp5
Wee1
Sgol1
Psmd3
Aurka
Ccnb1
Cdk5rap2
Mcm8
Psmb6
Rfc5
Rpa3
Psmb4
Ssna1
Psmd14
Mnat1
Dhfr
Ube2d1
Pold2
Psmc3
Psmb2
Cdc16
Xpo1
Cenpa
Rfc3
Pole2
Ppp2ca
Skp2
Rpa1
Lin9
Cenph
Psmd12
Dctn1
Cul1
Psma2
Psmf1
Pola2
Rfc2
Nup107
Rps27
Psma6
Anapc7
Anapc4
Zwilch
Cdkn2c
Pold4
Cdk2

## Sheet: Supplementary Table 4
Supplementary Table 4
Lung EC inflammation signature associated with breast cancer metastasis to the lung. Shown are genes from “HALLMARK_inflammatory_response” signature that are induced in ECs isolated from metastatic lungs (week 3) compared to control lungs as in Extended Data Fig. 1g right. Genes with a z-score difference of > 1 were included in the signature.
Lung EC inflammation signature associated with metastasis
Eif2ak2
Irf7
Rtp4
Bst2
Serpine1
Cxcl10
Tapbp
Cxcl9
Kcnj2
Rgs1
Osmr
Scarf1
Stab1
Pde4b
Ly6e
Ereg
Lcp2
Tnfrsf9
Rhog
Oprk1
Il1r1
Il18rap
Myc
Lck
Timp1
Cd82
Itga5
Ifnar1
Scn1b
Msr1
Ccl2
Ccl5
Cd69
Cxcl11
Olr1
Mmp14
Tacr3
Inhba
Tlr1
Slc7a1
Itgb8
Itgb3
Il7r
Abca1
Nfkb1
P2ry2
Tnfsf10
Lif
Rela
Tnfrsf1b
Osm
Kcnmb2
Prok2
C3ar1
Slc31a1
Nmur1
Tlr3
Slc31a2
Marco
Nmi
Clec5a
Hrh1
Ros1
Il12b
Csf3r
Fpr1
Abi1
Pik3r5
Acvr1b
Has2
Hpn

## Sheet: Supplementary Table 5
Supplementary Table 5
List of 58 genes of secreted proteins (GSP58) that are induced in metastasis-associating lung ECs at week 3. Genes with log2FC > 0.75, P < 0.05 and FDR < 0.25 are shown. P values and FDR were determined by empirical Bayes test and Benjamini-Hochberg correction.
Gene	Log2 FC	P value	FDR
Cxcl10	3.47	1e-06	0.000728
Vwa1	2.8	2e-06	0.000898
Scgb3a1	2.78	0.000153	0.008781
Olr1	2.52	0.000253	0.011603
Lalba	2.25	1e-06	0.000723
Inhbb	2.05	1.2e-05	0.002432
Tnfrsf11b	2.05	1.5e-05	0.002694
Lama1	1.96	9.1e-05	0.000446
Cfb	1.96	1.7e-05	0.002723
Col15a1	1.91	5e-06	0.001431
Cxcl13	1.88	0.002999	0.044044
C1qb	1.85	1e-06	0.000722
Fjx1	1.75	7e-06	0.001782
Retnla	1.75	0.030653	0.154334
C1qa	1.73	0.003344	0.019325
Ccl3	1.72	0.01348	0.100867
Cxcl9	1.64	8.1e-05	0.006223
Vash1	1.64	0.002012	0.001749
Serpina3n	1.6	7.3e-05	0.035521
Mcpt8	1.6	0.000833	0.005893
Spp1	1.51	0.015075	0.107153
Serpine1	1.5	2.7e-05	0.003175
Prrg3	1.49	8e-06	0.001879
Col18a1	1.46	2e-06	0.000914
Inhba	1.43	0.015138	0.107204
Nts	1.33	0.01058	0.08834
S100a8	1.32	9e-06	0.085541
Cfi	1.3	0.000969	0.023843
Emid1	1.28	0.001321	0.016039
Adamts7	1.25	0.000556	0.017775
Saa3	1.24	0.011082	0.090626
Tgfbi	1.22	0.000505	0.016661
Gpr56	1.22	1.6e-05	0.002694
C1qtnf1	1.21	0.008092	0.018987
Mmp13	1.2	0.004642	0.216308
S100a9	1.12	0.000946	0.023699
Pdgfc	1.09	0.003933	0.051145
Timp1	1.09	0.000942	0.023699
Frzb	1.06	0.01355	0.101
Tnc	1.04	0.002257	0.036812
Ccl5	1.04	0.001704	0.031421
Itih3	0.97	0.001663	0.030981
Capg	0.97	0.015869	0.109401
Serpine2	0.95	1.3e-05	0.002457
Galnt1	0.92	0.012987	0.004827
Pla1a	0.91	7.4e-05	0.051531
Cd109	0.9	0.002326	0.037391
Osm	0.88	0.018649	0.118404
Fap	0.87	0.026285	0.142399
Fcgr2b	0.85	0.014515	0.105
Apln	0.85	0.000237	0.01128
Lgals3bp	0.82	6.7e-05	0.006607
Vcan	0.81	0.005919	0.06435
Csf2	0.81	0.000377	0.014311
Fam19a3	0.8	2.5e-05	0.159554
Ptx3	0.8	0.025124	0.153864
Rnase1	0.77	0.016336	0.110911
Serpina3m	0.77	0.045351	0.190754

## Sheet: Supplementary Table 6
Supplementary Table 6
Expression of SCGB3A1 and LAMA1 proteins in 11 dissected human lung metastases of breast cancer. 0, no staining; 1, modest staining; 2, strong staining.
Patient	SCGB3A1 in ECs	LAMA1 in ECs
1	1	2
2	2	2
3	0-1	2
4	1-2	2
5	0-1	1-2
6	1	2
7	1	1-2
8	2	2
9	0-1	1-2
10	1	2
11	1	2
0, no staining; 1, modest staining; 2, strong staining.

## Sheet: Supplementary Table 7
Supplementary Table 7
List of top activin B-induced genes in breast cancer cells (activin B signature). Genes with log2FC > 0.5, P < 0.05 and FDR < 0.25 are shown. P values and FDR were determined by empirical Bayes test and Benjamini-Hochberg correction.
Gene	Log2 FC	P value	FDR
ID3	3.07	1e-06	0.002856
ID1	2.33	1e-06	0.002856
DUSP2	1.92	4e-06	0.008328
ID2	1.71	1e-06	0.002856
DLX2	1.23	2e-06	0.005084
BAMBI	1.08	8.5e-05	0.052594
RHOBTB3	0.85	1e-06	0.002856
SMAD7	0.81	8e-06	0.012658
LIMCH1	0.7	4e-06	0.008328
ATOH8	0.68	6.3e-05	0.045435
SKIL	0.6	0.000134	0.07345
ERRFI1	0.59	2.3e-05	0.025598
LHX8	0.59	0.000695	0.160809
SMAD6	0.59	0.001589	0.225246
CD24	0.55	0.001069	0.187065
IL11	0.54	5e-06	0.008328
GATA2	0.52	8.7e-05	0.052594
DMRTA2	0.52	4.6e-05	0.034428
SAMD11	0.52	0.000957	0.180575
DHRS3	0.5	2.8e-05	0.028614

## Sheet: Supplementary Table 8
Supplementary Table 8
List of top SCGB3A1-induced genes in breast cancer cells (SCGB3A1 signature). Genes with log2FC > 0.5, P < 0.05 and FDR < 0.25 are shown. P values and FDR were determined by empirical Bayes test and Benjamini-Hochberg correction.
Gene	Log2 FC	P value	FDR
MIR205HG	1	5e-06	0.022891
KRT15	0.93	1e-06	0.009303
CD36	0.89	0	0.008991
H19	0.79	2.9e-05	0.080014
AKR1B10	0.74	2e-06	0.015996
FMO1	0.69	0.000149	0.148163
BLNK	0.66	0.000382	0.163839
TNNT3	0.66	5.7e-05	0.101372
FMO3	0.57	0.000135	0.145316
PPEF1	0.55	0.000522	0.190792
FAT2	0.55	6e-06	0.022891
DCN	0.51	4.9e-05	0.101372
FHOD3	0.51	0.000387	0.163839
KRT16	0.5	0.000184	0.157679

## Sheet: Supplementary Table 9
Supplementary Table 9
List of breast cancer cell lines analyzed in Extended Data Figure 6h.
Cell line	Epithelial -Mesenchymal status	Subtype	JNK- signature (Z-score)	TNC expression (Z-score)
BT483	Epithelial	Non-basal	-0.28984	-0.90148
MCF7	Epithelial	Non-basal	-0.09506	-0.88126
CAMA-1	Epithelial	Non-basal	-0.33913	-0.85233
T47D	Epithelial	Non-basal	-0.41344	-0.80864
MDA-MB-175VII	Epithelial	Non-basal	-0.04144	-0.79834
DU4475	Intermediate	Basal	-0.04255	-0.78719
EVSA-T	Epithelial	Non-basal	-0.52565	-0.76109
SK-BR-7	Mesenchymal	Basal	-0.11463	-0.74325
HCC1937	Intermediate	Basal	0.067021	-0.70434
SK-BR-3	Epithelial	Non-basal	-0.24197	-0.67831
OCUB-F	Epithelial	Non-basal	-0.34648	-0.67707
MDA-MB-361	Epithelial	Non-basal	-0.08459	-0.65179
UACC893	Epithelial	Non-basal	-0.09787	-0.65145
SUM44PE	Epithelial	Non-basal	-0.11215	-0.61963
UACC812	Epithelial	Non-basal	-0.16558	-0.60957
SK-BR-5	Epithelial	Non-basal	-0.12407	-0.59534
MDA-MB-415	Epithelial	Non-basal	-0.00316	-0.55325
ZR-75-1	Epithelial	Non-basal	-0.15384	-0.5385
MDA-MB-468	Epithelial	Basal	-0.02832	-0.501
BT20	Intermediate	Basal	0.429367	-0.50015
BT549	Mesenchymal	Basal	0.087219	-0.44768
MDA-MB-134VI	Epithelial	Non-basal	-0.13376	-0.43295
MDA-MB-231	Mesenchymal	Basal	0.40848	-0.2869
MPE600	Epithelial	Non-basal	-0.24995	-0.14607
MDA-MB-330	Epithelial	Non-basal	-0.15459	-0.09619
SUM185PE	Epithelial	Non-basal	-0.20206	-0.05325
BT474	Epithelial	Non-basal	-0.20333	-0.01087
ZR-75-30	Epithelial	Non-basal	-0.32416	0.026114
SUM229PE	Intermediate	Basal	0.219414	0.394566
Hs578T	Mesenchymal	Basal	0.592125	0.42339
SUM102PT	Mesenchymal	Basal	0.926024	0.651788
SUM1315MO2	Mesenchymal	Basal	0.257314	0.921632
MDA-MB-157	Mesenchymal	Basal	-0.11012	1.09942
MDA-MB-436	Mesenchymal	Basal	0.227938	1.28696
SUM159PT	Mesenchymal	Basal	0.680471	1.53971
SUM52PE	Epithelial	Non-basal	-0.26848	1.59726
SUM149PT	Intermediate	Basal	0.85517	2.06689
MDA-MB-453	Epithelial	Non-basal	-0.21798	2.46981
MDA-MB-435s	Mesenchymal	Basal	0.333664	2.81036

## Sheet: Supplementary Table 10
Supplementary Table 10
TNC-TLR4 induced genes of secreted proteins in macrophages. Shown are genes with FC > 1.5, FDR < 0.05 in comparison between control and TNC-treated macrophages, and with FC < 0.5, FDR < 0.05 in comparison between TNC-treated and TNC + TLR4i-treated macrophages. P values and FDR were determined by empirical Bayes test and Benjamini-Hochberg correction.
Gene	Control vs TNC			TNC vs TNC+TLR4i
	Fold change	P value	FDR	Fold change	P value	FDR
Cxcl3	52.7098	0	2e-06	0.015446	0	1e-06
Saa3	36.6735	0	1e-06	0.024632	0	0
Ccl5	35.5883	0	1e-06	0.024803	0	0
Ccl12	32.9757	0	2e-06	0.01038	0	2e-06
Cd40	23.9176	0	1e-06	0.025266	0	0
Cxcl9	20.3459	0	1.2e-05	0.043788	0	7e-06
Il1b	18.9834	0	7e-06	0.041521	0	1e-05
Cxcl10	17.6305	0	1.5e-05	0.016863	0	1e-06
Cxcl2	15.455	0	1e-06	0.055169	0	2e-06
Il6	14.5539	0	7e-06	0.062789	0	1.2e-05
Cxcl11	13.2998	2e-06	5.2e-05	0.070805	1e-06	2.7e-05
Il1a	12.2383	1e-06	2.1e-05	0.094078	0	8e-06
Tnf	8.39773	0	2e-06	0.110849	0	1e-06
Igfbp3	8.1681	0.007071	0.022334	0.11744	0.006683	0.020923
Tnfsf10	7.69186	0	1.2e-05	0.081334	0	2e-06
Fgl2	6.40856	0	5e-06	0.095391	0	1e-06
Mmp14	5.81589	0	2e-06	0.16532	0	1e-06
Cxcl1	4.84557	0	1e-06	0.150031	0	4e-06
Smpdl3b	4.78991	1e-06	2.2e-05	0.157854	0	9e-06
Mmp13	4.77886	0	1.1e-05	0.188591	0	1.7e-05
Ccl4	4.69134	1e-06	3.3e-05	0.163421	0	5e-06
Serpinb2	4.47949	3e-06	5.8e-05	0.145256	0	3e-06
Lcn2	4.25748	7e-05	0.00061	0.204476	1e-06	3.1e-05
Cst7	4.1315	0	6e-06	0.328356	0	9e-06
Tnfsf9	3.87268	1e-06	2.1e-05	0.225313	0	4e-06
Msr1	3.7755	0	4e-06	0.217135	0	2e-06
Il15	3.73213	0	3e-06	0.202594	0	6e-06
Il12b	3.71493	3e-06	6.2e-05	0.285191	1.3e-05	0.00017
Il15ra	3.52266	0	9e-06	0.261824	0	4e-06
Mmp3	3.50642	0.000101	0.000799	0.24429	3.3e-05	0.000333
Il18	3.47417	1e-06	2.3e-05	0.264255	1e-06	3.1e-05
Tgm2	3.27918	0	5e-06	0.37285	0	1e-05
F10	3.16748	1e-06	3.1e-05	0.295931	0	2e-06
Lipg	3.13834	2e-06	4.4e-05	0.344681	6e-06	9.5e-05
Ccl22	3.08799	0	2e-06	0.290511	0	3e-06
Mmp9	2.9897	1e-06	4e-05	0.352737	1e-06	2.3e-05
Ccl3	2.97592	0	1.9e-05	0.308498	1e-06	2.7e-05
Lgals9	2.68205	1e-06	3.7e-05	0.307786	0	1e-06
Lad1	2.67585	0	1.7e-05	0.408951	2e-06	4.9e-05
Il18bp	2.57874	7e-06	0.00012	0.411796	1e-06	2.6e-05
Fas	2.56093	0	1.2e-05	0.371131	1e-06	2.6e-05
Ldlr	2.50822	0	1.2e-05	0.448548	0	8e-06
Il1rn	2.25012	2e-06	5.3e-05	0.356836	4.7e-05	0.00043
Ccl24	2.16845	1.1e-05	0.00016	0.40239	4.5e-05	0.000416
Cp	2.1386	1.5e-05	0.000198	0.393199	4e-06	7.3e-05
Pf4	2.11404	6e-06	0.000107	0.343092	0	1.1e-05
Casp1	2.09943	0	7e-06	0.484085	0	5e-06
Mgat4a	2.08975	0	1.7e-05	0.5	1e-06	3.4e-05
Col5a3	2.08975	0.007175	0.02257	0.490843	0.007544	0.023149
Agrn	2.06098	0	1.6e-05	0.477421	0	6e-06
St3gal1	1.93634	0	1.2e-05	0.420448	9e-06	0.000135
Cxcl13	1.81924	0.004959	0.016713	0.485205	0.001693	0.006802
Ccl2	1.77768	9.3e-05	0.000754	0.47522	8e-06	0.000126
Ebi3	1.50177	0.001817	0.007423	0.5	0.000125	0.000889

[truncated: 2 more sheets: Supplementary Table 11, Supplementary Table 12]
