# Supplementary material for: Perivascular tenascin C triggers sequential activation of macrophages and endothelial cells to generate a pro-metastatic vascular niche in the lungs
Source: Nat Cancer. 2022 Apr 25;3(4):486–504. doi: 10.1038/s43018-022-00353-6 (PMC9046090; doi:10.1038/s43018-022-00353-6)
Supplement: Source Data Fig. 1 — Statistical Source data. [file 43018_2022_353_MOESM3_ESM.xlsx]

## Sheet: Figure 1
	Figure 1b				Figure 1c				Figure 1d (left)				Figure 1d (right)								Figure 1j
	Week1	Week2	Week3		Week1	Week2	Week3		Week1	Week2	Week3		Week1	Week2	Week3							Control			Week1			Week2			Week3
	5	18.75	90		0.112439	0.406785	3.33329		1.00869	13.8386	59.5105		0.888675	1.34201	1.69265						Cxcl10	-0.977024	-1.03351	-0.986855	-1.02329	-0.584045	-0.583398	0.597041	0.19294	0.296948	1.01726	1.50418	1.57974
	23.0769	20.8333	83.3333		0.168536	0.42499	3.67593		1.00748	6.25734	74.3027		1.06018	1.22688	1.54111						Vwa1	-0.813142	-0.591875	-0.682514	-0.435883	-0.563435	-0.623531	-0.343482	-0.357568	-0.49318	1.54383	1.44952	1.91124
	11.7647	60	80		0.107099	0.611363	2.63084		0.899308	7.98319	76.7649		1.0133	1.11739	1.30674						Scgb3a1	-0.680918	-0.576316	-0.738179	-0.780189	-0.234212	-0.600765	-0.453855	-0.188468	-0.553589	2.05233	1.17447	1.57969
	13.6364	38.0952	91.6667		0.150799	0.508833	2.27479		1.08453	7.00227	84.2496		1.03785	1.18503	1.48484						Olr1	-0.37776	-0.166384	-0.674844	-0.527636	-0.574126	-0.770816	-0.541281	-0.402972	-0.725716	1.00063	1.884	1.9461
																					Lalba	-0.697331	-0.631298	-0.56415	-0.647543	-0.393095	-0.637712	-0.376676	-0.556794	-0.379523	2.02076	1.48801	1.38853
																					Inhbb	-1.01414	-0.898539	-1.33291	-0.515864	-0.536064	-0.828102	0.0435174	0.751743	0.314774	1.20171	1.62416	1.19305
																					Tnfrsf11b	-0.484559	-0.850285	-0.54208	-0.670715	-0.707168	-0.666024	-0.227084	-0.254443	-0.368999	1.86159	1.89746	1.03062
																					Lama1	-1.00119	-0.817786	-0.890384	-0.703849	-0.327585	-0.927859	-0.176278	-0.00889104	0.339304	1.77634	1.48663	1.25328
	Figure 1f				Figure 1g																Cfb	-1.03427	-0.790442	-0.833783	-0.468943	-0.0328964	-0.593879	-0.266616	-0.409838	-0.175377	2.19402	1.1765	1.2537
		PC1	PC2		Pathways					Week1	Week2	Week3									Col15a1	-0.859389	-0.783408	-0.728335	-0.450577	-0.359134	-0.403173	-0.441877	-0.438909	-0.380268	1.18526	1.82702	1.83299
	Control-1	-23.47	18.82		CELL_CYCLE_MITOTIC					0	0	2.8									Cxcl13	-0.602921	-0.685146	-0.603783	2.43139	0.559334	-0.75866	-0.714284	-0.509293	-0.669104	1.33325	0.266369	0.00382562
	Control-2	-27.69	23.07		CELL_CYCLE					0	0	2.76									C1qb	-0.611417	0.00418076	-0.798254	-1.02568	-0.998338	-0.148702	0.361037	-0.381947	-0.838112	1.93849	1.31397	1.28778
	Control-3	-21.37	1.19		CELL_CYCLE_CHECKPOINTS					0	0	2.3									Fjx1	-0.678077	-0.524237	-0.780574	-0.766621	-0.491022	-0.913432	0.156242	-0.240392	-0.432925	1.97485	1.70402	1.02354
	Week1-1	-2.78	-13.41		DNA_REPLICATION					0	0	2.91									Retnla	-0.572094	-0.292679	-0.447692	-0.606265	-0.188024	-0.586656	0.319189	-0.721584	-0.731389	1.54366	-0.142783	2.49414
	Week1-2	7.38	-25.56		G2M_CHECKPOINT					0	0	2.32									C1qa	-0.480354	-0.497404	-0.44305	-0.826236	-1.01372	-0.579846	-0.227222	0.808283	-0.727218	1.85936	0.269136	1.89409
	Week1-3	-9.05	-3.33		MITOTIC_SPINDLE					0	0	2.53									Ccl3	0.174358	-0.688387	-0.665534	-0.598538	-0.217034	-0.777284	-0.574689	-0.383477	-0.567883	0.33341	2.25552	1.75619
	Week2-1	-6.15	-9.38																		Cxcl9	-1.14436	-1.29104	-1.11663	-0.913663	0.0225925	-0.804331	0.890558	0.219634	0.812693	0.87028	1.04149	1.49984
	Week2-2	-8.68	-5.49		Pathways					Week1	Week2	Week3									Vash1	-0.367146	-0.408834	-0.922408	-0.425416	-0.620548	-0.493621	-0.670101	-0.297054	-0.584924	1.41045	1.23041	2.16405
	Week2-3	-2.74	-17.92		CYTOKINE_SIGNALING_IN_IMMUNE_SYSTEM					0	1.28	1.6									Mcpt8	-0.823253	-0.552574	-0.547305	-0.66315	0.0987509	-0.568978	-0.0121996	-0.648442	-0.783329	1.09727	2.34554	1.17482
	Week3-1	30.79	12.12		INFLAMMATORY_RESPONSE					0	0	1.6									Serpina3n	-0.336509	-0.59147	-1.15678	-0.840685	-1.09743	-0.198776	-0.296705	0.992221	-0.373342	1.27206	2.01243	0.636515
	Week3-2	27.06	3.24		INNATE_IMMUNE_RESPONSE					0	0	1.66									Spp1	-0.234497	-0.0532384	-0.470554	-0.684804	-0.860033	-0.139129	-0.618975	-0.310327	-0.678826	2.10247	-0.0593821	2.05282
	Week3-3	36.71	16.67																		Serpine1	-0.833142	-0.909552	-0.503314	-0.410411	-0.47457	-0.762638	-0.0222202	-0.0688319	-0.704304	1.29645	2.09823	1.30283
																					Prrg3	-0.593821	-0.789023	-0.594889	-0.3293	-0.449057	-0.37685	-0.493584	-0.562654	-0.644043	1.72479	1.12962	2.00147
																					Col18a1	-0.610256	-0.488623	-0.629947	-0.528907	-0.300848	-0.525308	-0.413207	-0.731252	-0.690904	1.81717	1.41124	1.70411
																					Inhba	0.111597	0.315718	-1.1542	-1.13226	0.458542	0.0890344	-0.73189	-1.14912	-0.705401	0.857335	1.81619	1.33981
	Figure 1h (left)					Figure 1h (right)					Figure 1i (left)					Figure 1i (right)					Nts	0.254754	-0.154934	-0.899755	0.762643	-0.580244	-0.714052	-0.912545	-0.669115	-1.22507	1.39488	1.1067	1.66034
	For statistics					For statistics					For statistics					For statistics					S100a8	-0.302433	-0.474335	-1.14398	-0.775085	-0.836929	-0.485086	-0.26384	0.0676014	-0.198283	0.686087	1.67845	2.13203
	All biological replicates					All biological replicates					All biological replicates					All biological replicates					Cfi	0.0330081	-0.629415	-0.547214	-0.921718	-0.68598	-0.703539	-0.511957	0.816168	-0.773042	1.97572	0.425379	1.69721
	Control	Week1	Week2	Week3		Control	Week1	Week2	Week3		Control	Week1	Week2	Week3		Control	Week1	Week2	Week3		Emid1	-0.990101	-0.373846	-0.81351	-0.57049	-0.151929	-0.586758	-0.211131	-0.307721	-0.657561	2.1583	0.966406	1.54849
	-0.32672	-0.01907	-0.48069	0.765753		-0.31005	-0.07607	-0.22206	1.1038		0.006852	-0.22567	-0.16662	0.197711		-0.09625	-0.33937	0.165325	0.653771		Adamts7	-0.607784	-0.565084	-0.526556	-0.472839	-0.425592	-0.422753	-0.771932	-0.552519	-0.15509	2.34655	0.515117	1.67182
	-0.49018	0.163874	-0.36795	0.790674		-0.17288	-0.34091	-0.24489	0.755362		-0.01248	-0.08109	-0.04649	0.453051		-0.06357	-0.28584	0.076016	0.297856		Saa3	-0.38194	0.433899	-0.744556	-0.719431	-0.132427	-0.553119	-0.3955	-0.30974	-0.491756	0.931892	-0.361717	2.79673
	-0.19251	-0.48473	-0.65871	1.30026		-0.48829	-0.46173	-0.42639	0.884117		-0.36298	-0.15216	0.014147	0.375728		-0.27969	-0.61086	0.087312	0.395294		Tgfbi	-0.0693483	-0.29707	-0.311988	-0.423959	-0.576172	-0.519689	-0.953669	-0.612186	-0.793518	1.52497	0.778958	2.28479
																					Gpr56	-1.11956	-0.676152	-0.910559	-0.852147	-0.845697	-0.517847	0.180894	0.461359	-0.105565	1.54253	1.59045	1.25973
	For plot					For plot					For plot					For plot					C1qtnf1	-0.60994	0.142887	-0.702047	-0.837989	-0.883115	-0.461867	-0.529259	-0.293607	-0.553974	1.90481	1.21404	1.64525
	Averaged Z-scores of each gene					Averaged Z-scores of each gene					Averaged Z-scores of each gene					Averaged Z-scores of each gene					Mmp13	-0.198886	-0.0422309	-0.0650659	-0.571699	-0.540957	-0.791715	-0.822504	-0.58663	0.141439	1.06894	2.85252	-0.0741072
	Control	Week1	Week2	Week3		Control	Week1	Week2	Week3		Control	Week1	Week2	Week3		Control	Week1	Week2	Week3		S100a9	0.878222	-0.319297	-1.09799	-0.902551	2.2107	-0.845469	-0.903451	0.392863	-0.829048	0.596756	0.701	0.12882
	-0.9018	-0.01822	-0.42813	1.34814		0.967234	-1.40883	-0.19516	0.636751		-0.79459	0.576464	0.264862	-0.04674		-1.13694	0.536292	0.085807	0.51484		Pdgfc	-0.509694	0.579722	-0.543675	-0.718514	-0.0617014	-0.559551	0.255919	-1.29084	-1.2285	1.77152	1.16347	1.28212
	-0.2863	0.892256	-1.20913	0.603176		-0.61989	-0.73317	-0.02832	1.38138		-0.81877	0.21054	-0.80892	1.41715		0.318563	-1.09147	0.757239	0.015667		Timp1	-0.477546	-0.148789	-1.66455	-0.920872	-0.883527	-1.05015	0.895474	-0.00831408	1.15958	0.940994	1.15812	1.05554
	0.679974	-0.92407	-0.35219	0.596285		0.130049	-0.70226	0.130049	0.442166		0.27009	-0.1365	-0.77542	0.641826		-0.34023	-0.59994	-0.48567	1.42584		Frzb	-0.617836	-0.995712	-0.904176	-0.505783	-0.979344	-0.482264	0.464885	-0.0979578	0.807748	2.36556	-0.0458416	1.00193
	-0.63813	-0.3063	-0.54879	1.49322		-0.74824	-0.53635	-0.32446	1.60904		-0.6104	-0.33002	-0.6065	1.54692		-0.74824	-0.53635	-0.32446	1.60904		Tnc	0.146269	0.0554902	-0.41282	-1.05097	-0.843729	-0.375457	-0.849509	-0.336132	-0.776863	2.14742	1.15703	1.2153
	0.361656	0.06536	-1.14597	0.718955		-0.76199	-0.40229	-0.45909	1.62336		1.17926	-0.6441	-0.85985	0.324692		-0.76199	-0.40229	-0.45909	1.62336		Ccl5	0.476195	-0.226511	-1.10852	-0.935118	-0.885024	-0.855489	-0.218799	0.0287621	-0.562983	1.5613	0.869307	1.89093
	-0.39599	-0.04229	-0.33447	0.772751		0.264549	0.52322	0.582009	-1.36978		0.967234	-1.40883	-0.19516	0.636751		1.20443	-0.45987	-0.35038	-0.39418		Itih3	-0.626062	-0.591913	-1.31102	-0.425968	0.258397	-0.121747	0.0117018	-1.04033	-0.351938	1.74928	1.92055	0.587589
	-0.72696	-0.27496	-0.32016	1.32209		-0.81458	-0.55655	-0.18452	1.55565		0.087383	-1.14763	0.60003	0.460217		-0.59035	0.196783	0.891312	-0.49775		Capg	-0.144534	-0.500299	-0.253689	-0.588685	-0.644199	-0.642861	-0.929966	-0.218849	-0.779539	1.7067	1.01609	2.03236
	-0.28782	-1.05535	-0.00872	1.3519		-0.50985	-0.36191	-0.62608	1.49784		-0.70857	-0.0766	-0.17235	0.957523		-0.8057	-0.62106	0.117497	1.30926		Serpine2	-0.579782	-0.670429	-0.911626	-1.16392	-0.401678	-0.654549	-0.264521	0.0273743	-0.0782149	1.60972	1.57109	1.52132
	-0.39151	-0.03501	-0.97718	1.4037		0.752594	-0.8199	-0.81378	0.881086		-0.65052	-0.13586	-0.69208	1.47845		-0.94898	-0.75887	0.337449	1.37039		Galnt1	-0.618275	-0.94064	-0.713773	-0.963777	-0.371132	-0.634761	-0.140414	-0.044657	-0.264048	1.16743	1.63368	1.90558
	-1.0659	0.57202	-0.00313	0.497001		-1.20435	-0.4882	0.45102	1.24153		-0.34525	-0.36484	-0.49217	1.20225		1.16216	-0.74252	-0.44743	0.027784		Pla1a	-0.135434	-1.52449	-1.51302	-0.172802	-0.36473	-0.193548	-0.582161	0.545023	0.296288	0.752482	1.23877	1.87761
	-0.58027	-0.74907	-0.24266	1.572		0.226087	0.67826	0.316522	-1.22087		0.568009	-0.32737	0.713508	-0.95414		-0.80961	-0.47497	0.161922	1.12266		Cd109	-0.0598174	-0.854141	-0.745329	0.110077	0.753775	-0.427872	-0.789975	-1.12361	-0.84736	1.56951	0.924228	1.90098
	0.195394	0.515929	-0.45885	-0.25248		1.13254	-0.04755	-0.85589	-0.2291		0.695631	-1.47411	0.476781	0.301701		-0.63137	-0.80135	-0.09713	1.52986		Osm	-0.44908	-0.0110385	-0.149023	-0.852836	-0.626795	-0.80268	-0.642587	0.0350007	-0.595793	0.364251	2.59091	1.2841
						0.293464	-0.50541	-1.14125	1.3532		0.630885	0.177942	-0.79265	-0.01618		0.361656	0.06536	-1.14597	0.718955		Fap	-0.680364	-0.740177	-1.20626	0.0379909	0.708165	-0.0837568	-0.575529	-0.535506	-0.823414	1.49386	2.15353	0.298854
						0.313551	-0.7931	-0.90593	1.38548		-0.46202	-0.19487	-0.76689	1.42378		0.222077	-0.74699	0.423965	0.100944		Fcgr2b	-0.731028	-0.80218	0.00582259	1.98244	-0.140771	-0.676778	-0.923575	-0.665178	-0.715814	1.70453	0.121843	0.93005
						-0.99668	-0.35738	-0.1798	1.53386		-0.25857	0.840341	-0.54945	-0.03232		-0.5345	-0.56955	1.11282	-0.00876		Apln	-0.964814	-0.439175	-0.437772	-0.89882	-0.592352	-0.391293	-0.254597	-0.455798	-0.36676	1.1879	1.8105	1.815
						-0.7412	-0.58564	-0.17386	1.50069		-0.67141	-0.01316	0.434443	0.250134		0.48511	-0.68472	0.698651	-0.49904		Lgals3bp	-1.52634	-1.10151	-1.42164	-0.178587	0.695764	0.0392882	-0.0978833	0.0146037	-0.162047	1.35467	0.901412	1.49955
						-0.24558	-0.8086	-0.47318	1.52736		-0.94898	-0.75887	0.337449	1.37039		-0.16483	0.25902	-0.14913	0.054944		Vcan	-0.065665	0.308321	-0.83736	-0.547848	-0.469236	-0.933878	-0.573226	-0.806327	-0.337107	1.6003	0.560336	2.2322
						0.426739	-0.46181	-1.1633	1.19838		1.01388	-1.05487	0.433618	-0.39262		-0.9366	-0.58149	0.43057	1.08752		Csf2	-0.968071	-0.874236	-0.444663	-1.52734	0.666703	-0.496906	-0.537624	0.66942	-0.15058	0.624091	1.86978	1.32092
						-0.45697	0.167185	-0.18948	0.479265		0.990805	-1.11062	0.400931	-0.28111		0.243021	0.646081	0.551243	-1.44035		Fam19a3	-0.922381	-0.821431	-1.00433	-0.399567	0.03952	-0.762183	0.0684785	1.31242	0.785022	2.34972	-0.380475	-0.0829418
						-0.6645	-0.34092	-0.51426	1.51968		0.614373	-0.3932	0.571367	-0.79254		0.00403	-0.15718	0.390934	-0.23778		Ptx3	1.15797	-0.897247	-1.12661	0.0269296	1.43713	-0.402561	-1.17067	-0.909779	-0.576317	1.17014	1.24527	0.141168
						-0.21887	-0.03928	-0.48825	0.746403		0.796324	-0.6897	-0.28988	0.183254		-0.68062	-0.4889	0.009586	1.15994		Rnase1	-0.868797	-1.87675	-0.106321	1.63925	0.00307624	0.0225958	0.158145	-1.23139	-0.0590204	1.45801	0.479755	0.524627
						1.12325	-0.74991	-0.71128	0.337941		-0.05754	0.760794	-0.569	-0.13426		0.293893	0.241646	-0.59432	0.058779		Serpina3m	-1.25876	-0.00377177	-0.89825	-0.806866	-0.0347106	1.34202	0.0649385	-0.858526	0.837077	0.511582	2.19173	-0.739589
						-0.98373	-0.29125	0.132386	1.1426		1.05957	-0.31466	0.250444	-0.99535		-0.03844	-0.87318	0.928093	-0.01648
						-0.77977	-0.67333	-0.13789	1.59099		-0.86918	0.785736	-0.53541	0.618854		0.094028	-0.47383	-0.06822	0.448014
						-0.69663	0.946703	-0.12504	-0.12504		0.392311	-0.62276	-0.57886	0.809313		-0.69863	-0.33703	-0.35275	1.38841
						-0.92733	0.479294	0.406358	0.041678		-0.66915	0.71376	0.22305	-0.26766		1.28786	-0.47712	0.40298	-1.21372
						0.195394	0.515929	-0.45885	-0.25248		-0.74319	-0.35476	-0.02331	1.12126		0.194625	-1.1911	0.132345	0.864134
						0.170949	-0.59425	-0.61053	1.03384		-0.37194	-0.28693	-0.64824	1.30711
						-0.62898	-0.95647	0.22872	1.35673		-0.46758	-0.77632	-0.11857	1.36247
						-0.76452	-0.5604	-0.29319	1.6181		-0.28321	-0.85194	-0.126	1.26115
						-0.94709	0.532174	-0.58629	1.00121		-0.40422	0.629837	-0.46063	0.235014
						-1.34355	0.692638	0.058415	0.592498		0.090427	-0.77489	-0.58847	1.27293
						-0.51208	-0.67444	-0.40591	1.59243		0.222077	0.425647	0.333115	-0.98084
						-0.65473	-0.2806	-0.47246	1.40779		0.393799	-0.79885	-0.57382	0.978872
						-1.1062	-0.05722	-0.2098	1.37321		-0.41966	-0.06705	-0.44946	0.936176
											-0.04605	0.085526	-0.20395	0.164472
											-0.66888	-0.49051	0.133775	1.02561
											-0.21946	0.528327	0.495814	-0.80468
											-0.47383	0.406138	-0.65998	0.727665
											-0.4878	0.84914	-0.58416	0.222824
											0.920345	-0.98638	-0.16921	0.235245
											0.011212	0.609189	0.130807	-0.75121
											-1.073	0.519693	0.240455	0.31285
											0.155843	-0.08392	-0.87512	0.803192
											-0.68222	0.237295	1.2458	-0.80087
											-0.60767	-0.49527	0.30559	0.797344
											-0.98583	0.390832	0.367498	0.227499
											0.373489	-0.65568	-0.0581	0.34029
											-0.22282	-0.50542	-0.74455	1.4728
											-0.51256	-0.25586	-0.67131	1.43972
											0.516276	0.155857	0.798766	-1.4709
											-0.88524	0.382049	0.195684	0.307503
											1.04703	-0.20265	0.506628	-1.35101
											-0.62826	-0.58706	-0.24375	1.45907
											0.867733	-0.40331	0.794403	-1.25882
											-0.0933	-0.81527	0.720432	0.188138
											-0.04881	-0.21965	-0.67115	0.939609
											0.580656	-0.00845	0.006036	-0.57824
											1.34841	-0.45406	-0.09631	-0.79804
											-0.65655	0.136845	-0.5766	1.0963
											-0.59635	0.071561	0.262392	0.262392
											-0.633	-0.3798	-0.50331	1.51612
											-0.7777	-0.25156	-0.2976	1.32686
											-0.16793	0.083967	-0.86766	0.951631
											-0.46552	0.085236	0.321276	0.05901
											0.486001	0.788755	-0.93217	-0.34259
											-0.12221	0.166644	0.366617	-0.41106
											-1.14982	0.253525	-0.39181	1.28811
											-1.03025	-0.2704	0.407309	0.893342
											-1.06003	-0.43187	0.335895	1.156
											-0.63101	1.05604	-0.08174	-0.34329
											-0.04265	-0.23764	1.11508	-0.83478
											0.065621	-1.41179	0.628089	0.718083
											1.09982	-0.24523	0.081743	-0.93633
											-0.44054	-0.26539	-0.50954	1.21547
											-1.17368	-0.32502	0.957001	0.541699
											-0.76266	0.15713	-0.10348	0.709001
											-0.66582	-0.04214	-0.16013	0.868088
											0.09998	0.371924	0.259947	-0.73185
											0.49651	-1.01288	0.039721	0.476649
											0.193965	0.678876	-0.65948	-0.21336
											0.106131	0.601407	-0.16273	-0.5448
											0.027004	-0.28723	0.635832	-0.37561
