# Supplementary material for: Perivascular tenascin C triggers sequential activation of macrophages and endothelial cells to generate a pro-metastatic vascular niche in the lungs
Source: Nat Cancer. 2022 Apr 25;3(4):486–504. doi: 10.1038/s43018-022-00353-6 (PMC9046090; doi:10.1038/s43018-022-00353-6)
Supplement: Source Data Fig. 2 — Statistical Source data. [file 43018_2022_353_MOESM4_ESM.xlsx]

## Sheet: Figure 2
	Figure 2b							Figure 2f
	Repressed cellular functions REACTOME				(%)			Down-regulated pathways after B20-treatm.				NES
	Proliferation/Cell cycle				54.1667			E2F_TARGETS				-2.92101
	RNA processing/transport				14.5833			G2M_CHECKPOINT				-2.79301
	DNA repair				8.33333			MITOTIC_SPINDLE				-2.38985
	Chromosome maintenance				6.25			MYC_TARGETS_V1				-2.13751
	Others				16.6667			MYC_TARGETS_V2				-1.77145
								VEGFA TARGETS 6hr				-1.67
								MTORC1_SIGNALING				-1.61482
								VEGFA TARGETS				-1.58
								KRAS_SIGNALING_UP				-1.38503
								DNA_REPAIR				-1.35241
								MYOGENESIS				-1.33072
								CHOLESTEROL_HOMEOSTASIS				-1.29483
								UNFOLDED_PROTEIN_RESPONSE				-1.2344
	Figure 2d				Figure 2e				Figure 2g (left)				Figure 2g (right)				Figure 2h				Figure 2i
	For statistics				For statistics				For statistics				For statistics				For statistics				For statistics
	All biological replicates				All biological replicates				All biological replicates				All biological replicates				All biological replicates				All biological replicates
	Control + IgG	Met + IgG	Met + B20		Control + IgG	Met + IgG	Met + B20		Control + IgG	Met + IgG	Met + B20		Control + IgG	Met + IgG	Met + B20		Control + IgG	Met + IgG	Met + B20		Control + IgG	Met + IgG	Met + B20
	-0.60909	0.556342	-0.12236		-0.18615	0.320465	-0.31771		-0.36825	0.095838	0.102457		-0.55046	0.372761	0.053253		-0.80448	0.476028	0.435976		-1.19145	0.694697	0.332788
	-1.04066	1.28529	0.15552		-0.27511	0.241207	-0.03887		-0.28886	0.174533	0.122156		-0.6502	0.144384	0.429639		-0.77501	0.472488	0.347666		-1.05346	0.593148	0.695083
	-0.78075	0.450437	0.105276		-0.06128	0.239085	0.078356		-0.23127	0.28011	0.113286		-0.66556	0.458517	0.407663		-0.79338	0.334984	0.305728		-1.00605	0.427302	0.507932
	For plot				For plot				For plot				For plot				For plot				For plot
	Averaged Z-scores of each gene				Averaged Z-scores of each gene				Averaged Z-scores of each gene				Averaged Z-scores of each gene				Averaged Z-scores of each gene				Averaged Z-scores of each gene
	Control + IgG	Met + IgG	Met + B20		Control + IgG	Met + IgG	Met + B20		Control + IgG	Met + IgG	Met + B20		Control + IgG	Met + IgG	Met + B20		Control + IgG	Met + IgG	Met + B20		Control + IgG	Met + IgG	Met + B20
	-1.20977	0.877339	0.332429		1.12581	-0.2325	-0.8933		0.491076	-0.17857	-0.3125		-1.19051	0.22149	0.969021		-1.17273	0.512987	0.659744		-1.17273	0.512987	0.659744
	-0.34964	0.813289	-0.46365		-1.09111	1.13675	-0.04564		-1.16383	1.02548	0.138345		-0.43158	0.481382	-0.0498		-1.28647	0.554766	0.731702		-0.99509	0.886533	0.108555
	-0.51098	0.885692	-0.37472		1.03573	-0.3432	-0.69253		-0.08561	0.700014	-0.6144		-0.81829	0.716006	0.102287		0.442591	0.345437	-0.78803		-1.29816	0.666288	0.631871
	-0.62439	0.915773	-0.29138		-0.6864	0.938078	-0.25168		-1.15241	1.06698	0.085431		-1.27871	0.740307	0.538405		0.122049	0.540501	-0.66255		-1.28598	0.65078	0.635197
	-1.06302	0.348532	0.71449		-1.07913	0.944235	0.134891		-0.30208	-0.23593	0.538012		-1.2758	0.765478	0.510319		-0.51771	0.79275	-0.27504		-1.15926	0.603935	0.555326
	-0.66648	1.12667	-0.46019		-0.81412	0.616092	0.19803		-1.15125	0.826194	0.32506		-0.49843	0.683326	-0.1849		-1.06669	0.444945	0.621744		-1.24273	0.632107	0.610619
	-1.16996	0.903582	0.266374		-1.21733	0.863908	0.353417		-0.04136	0.206824	-0.16546		-0.72739	-0.03637	0.763763		-0.97551	0.40458	0.57093		-1.29063	0.827142	0.463485
	-1.19535	0.841794	0.353553		1.22143	-0.29663	-0.92479		-0.1289	-0.45114	0.580042		-1.25635	0.754746	0.501602		-1.16972	0.344036	0.825686		-1.23509	0.880447	0.354644
	-1.22046	0.959437	0.261023		0.376356	-0.21506	-0.1613		-1.22302	0.883029	0.33999		-1.31661	0.711943	0.604664		-0.9772	0.583783	0.393419		-0.91289	1.06286	-0.14997
	-1.26124	0.914246	0.346998		-1.22228	0.89618	0.326097		-0.91027	1.07962	-0.16935		-0.92098	0.25721	0.663769		-0.60506	0.739522	-0.13446		-1.30555	0.4768	0.82875
	-1.17379	0.93132	0.242474		0.176146	0.869722	-1.04587		0.905733	-0.28304	-0.62269		-1.2241	0.579453	0.644642		-0.57475	-0.24458	0.819331		-1.25259	0.905904	0.346683
	-1.19228	0.981123	0.211157		1.16344	-0.29406	-0.86939		0.966272	-0.01638	-0.94989		-1.06722	1.10165	-0.03443		-1.06833	0.626456	0.441876		-0.9997	0.348298	0.651398
	-1.20519	0.755392	0.449801		-1.01243	0.850439	0.161988		-1.25109	0.417029	0.834058		-1.03099	0.246541	0.784448		0.625248	-0.78156	0.156312		-1.21128	0.594931	0.616348
	-0.79943	1.27032	-0.4709		1.15328	-0.4458	-0.70747		-1.20009	0.938074	0.262017		-0.6247	0.832927	-0.20823		-1.18018	0.666615	0.513565		-1.24329	0.210446	1.03285
	-1.09111	1.13675	-0.04564		-0.34877	0.898742	-0.54998		-0.81412	0.616092	0.19803		0.900825	0.069294	-0.97012		-0.96349	0.657178	0.306312		-1.28266	0.854264	0.4284
	0.788011	0.340451	-1.12846		-0.55633	-0.43361	0.989943		-0.09489	-0.6073	0.702187		0.913221	-0.62784	-0.28538		1.03773	-0.84141	-0.19633		-1.31661	0.711943	0.604664
	-0.72887	0.934853	-0.20598		0.661519	-0.99228	0.330759		-1.31661	0.711943	0.604664		-0.95115	0.218297	0.732856		-1.31612	0.578891	0.737228		-1.3134	0.609006	0.704393
	-0.10195	0.356827	-0.25488		-1.25575	0.588136	0.667614		-1.24228	0.546604	0.695678		-1.28589	0.467596	0.818292		-1.20913	0.387615	0.821513		-1.31612	0.578891	0.737228
	-1.15008	0.883331	0.266748		-1.29145	0.808598	0.482853		0.540295	0.222475	-0.76277		0.577813	-0.53159	-0.04623		0.144315	0.230904	-0.37522		-0.77967	1.14986	-0.37019
	-1.16367	1.11848	0.045191		1.27998	-0.40133	-0.87865		1.00965	-0.49445	-0.5152		0.334804	-0.04524	-0.28956		-0.3108	-0.27026	0.581055		-1.31565	0.643541	0.672113
	0.181107	0.085227	-0.26633		-0.4478	-0.16053	0.608326		-1.26014	0.324035	0.936102		-0.48959	0.244796	0.244796		-1.2619	0.395477	0.866427		-1.21335	0.283621	0.929732
	-1.30067	0.792875	0.507796		-1.00276	0.276352	0.726411		0.631194	-0.75743	0.126239		-1.02177	0.849267	0.172507		-0.69576	0.338644	0.357115		-1.22653	1.00943	0.217098
	-1.08615	0.963867	0.122282						0.189397	0.483289	-0.67269		-0.25321	-0.18716	0.440365		-0.77967	1.14986	-0.37019		-1.30558	0.501832	0.803747
	-1.09085	0.816948	0.273904						-0.7267	0.319749	0.406953		-0.61562	-0.26285	0.878472		-1.2241	0.579453	0.644642		-0.0071	0.014194	-0.0071
	2.2e-14	0.700176	-0.70018						-0.88743	0.469081	0.418346		-1.00617	0.989676	0.016495		-1.26436	0.82099	0.443372		-1.21176	0.405736	0.806027
	-1.21929	0.89587	0.323419						0.532006	-0.39541	-0.1366		0.739836	-0.68627	-0.05356		-1.20414	0.564246	0.639899		-0.84018	0.56635	0.273825
	-0.19157	0.702406	-0.51084						-0.87873	0.613454	0.265278		-0.97739	0.226895	0.750498		-1.16222	0.643742	0.518473		-1.27194	0.786435	0.485504
	-0.74591	0.851021	-0.10511						-1.12125	0.54003	0.581219						-0.93332	0.540345	0.392978		-0.86105	0.012479	0.848576
	-1.07913	0.944235	0.134891						-1.21112	0.248324	0.962798						-1.13501	0.637472	0.497539		-1.31768	0.633674	0.684006
	-1.05451	1.13335	-0.07884						-1.20262	0.221415	0.981201						-1.0294	0.748653	0.280745		-1.27976	0.811199	0.468562
	-1.0067	1.03546	-0.02876						-1.13777	0.200782	0.936984						-0.73638	0.463648	0.272734		-1.09685	0.347105	0.749747
	-1.06832	1.08502	-0.01669						-1.29145	0.808598	0.482853						-1.21176	0.405736	0.806027		-0.77265	-0.02306	0.79571
	-1.23907	0.394249	0.844819						0.725442	0.016487	-0.74193						-1.25001	0.628252	0.621753		-1.21112	0.248324	0.962798
	-1.29963	0.590739	0.708887						-0.10004	0.012505	0.087538						-1.31623	0.578164	0.738063		-1.20262	0.221415	0.981201
	-0.59655	0.55678	0.03977						-0.06552	-0.03276	0.098281						-0.94926	0.086297	0.862967		-1.24603	0.500265	0.745766
	-1.06658	1.07338	-0.00679						-0.98091	1.03254	-0.05163						0.780136	0.176938	-0.95707		0.648656	-0.47175	-0.17691
	-0.91082	1.12633	-0.21551						-0.57925	0.199741	0.379507						-0.86105	0.012479	0.848576		-0.99593	0.217097	0.778834
	-1.1625	1.0589	0.103604						1.27484	-0.83775	-0.43709						-1.29928	0.552192	0.747084		0.496676	-0.0903	-0.40637
	-1.10636	1.05104	0.055318						1.77e-14	0.133167	-0.13317						-1.10822	0.492889	0.615326		-1.32951	0.591172	0.738341
	-0.88877	1.14411	-0.25534						-0.70322	1.07334	-0.37012						-1.24792	0.828004	0.419916		-1.07546	0.087538	0.987925
	-1.11147	-0.01202	1.12349						-0.6896	-0.02758	0.717182						-1.31768	0.633674	0.684006		-1.31688	0.816981	0.499901
	-0.83584	0.835844	-1.3e-15						0.6144	0.311089	-0.92549						-1.31997	0.678285	0.641687		-1.29145	0.808598	0.482853
	-1.31623	0.578164	0.738063						0.643702	-0.30363	-0.34007						-0.09676	0.919227	-0.82247		-1.21096	0.987365	0.223596
	-0.29428	1.00547	-0.71119						-0.76582	0.115071	0.650748						-0.65461	0.371935	0.282671		-1.30087	0.571754	0.729118
	-0.81601	1.03779	-0.22178						0.668684	-0.77044	0.101756						-0.32892	0.865582	-0.53666		-1.28531	0.481094	0.804217
	-1.10314	1.02389	0.079255						-1.22672	0.585779	0.640942						-1.04524	0.381914	0.663325		-1.23764	0.75185	0.48579
	-0.0959	0.726096	-0.6302						-0.02733	0.136653	-0.10932						-1.21123	0.74905	0.46218		-1.16294	0.847255	0.315684
	-0.97978	1.16515	-0.18536						-0.54152	0.609208	-0.06769						0.542506	0.374142	-0.91665		-1.26246	0.873794	0.388668
	-0.60483	0.876393	-0.27156						-0.48585	-0.39027	0.876126						-0.99593	0.217097	0.778834		-1.3022	0.761397	0.540805
	-1.13238	0.970962	0.161416						-1.12714	1.02627	0.100873						-1.19453	0.819916	0.374617		-0.94731	1.15411	-0.20681
	-0.56981	0.892475	-0.32266						1.22863	-0.77904	-0.44958						-0.48302	0.307377	0.175644		-0.47478	0.318783	0.156
	0.262521	0.487538	-0.75006						-0.93633	0.702247	0.234082						-0.33935	-0.33935	0.678704		-1.29294	0.437877	0.855067
	-1.25665	0.927892	0.328756						1.20028	-0.70244	-0.49784						-0.96128	0.678551	0.28273		-0.7889	0.20118	0.587718
	-0.76947	0.791145	-0.02168						-1.21586	1.03923	0.176629						-1.28531	0.481094	0.804217		-1.31945	0.732134	0.587316
	-0.99883	0.232604	0.766225						0.970063	-1.19982	0.229752						-0.97671	0.119174	0.857535		-0.96589	0.397338	0.568549
	-0.22646	0.905822	-0.67937						-1.09868	0.64521	0.453473						-0.96042	1.01691	-0.0565		-1.12016	0.909861	0.210298
	-0.86747	0.739905	0.12757						0.026904	0.24214	-0.26904						-0.99236	-0.09362	1.08597		-1.19081	0.651333	0.539476
	-0.91327	0.69838	0.214886						0.568804	-0.27071	-0.29809						0.182187	-0.69231	0.510125		-1.13193	0.997089	0.134838
	-0.87706	0.643176	0.233882						-0.24468	0.786484	-0.5418						-0.94041	0.570965	0.369448
	-0.92036	0.613572	0.306786						-0.92699	0.8943	0.03269						-0.7044	0.314465	0.389937
	-0.77232	0.491473	0.280842						-0.99494	0.056854	0.938083						-0.48585	-0.39027	0.876126
	-1.26316	0.642662	0.620501						-1.05757	1.0843	-0.02673						-0.98639	0.840261	0.146132
	-1.26957	0.533027	0.736546						-1.16567	0.934823	0.230844						-0.13176	0.500694	-0.36893
	-0.9673	1.16181	-0.19451						-0.93068	0.517044	0.413636						-1.12658	0.449642	0.676933
	-0.61898	1.06112	-0.44213						-0.92852	0.908767	0.019756						-1.32142	0.674572	0.64685
	-1.10604	0.854671	0.251374						0.755034	-1.18935	0.434312						-1.16741	0.520027	0.647381
	-0.17714	0.885721	-0.70858						-0.06328	-0.50622	0.569495						-0.96616	0.675149	0.291013
	-0.86773	0.727771	0.139956						-0.75337	0.106108	0.647258						-0.87811	0.484473	0.393635
	-0.97576	0.213448	0.762316						0.030224	0.336243	-0.36647						-1.30948	0.644804	0.664678
	-1.23563	0.870488	0.365141						-0.69505	0.162178	0.53287						-1.28082	0.784345	0.496474
	-1.14812	0.98271	0.165407						0.103957	-0.79268	0.688718						0.491313	-0.09826	-0.39305
	-0.91116	1.07547	-0.16431						0.91835	-0.74094	-0.17741
	-1.20648	0.945772	0.260706						0.589626	-0.38791	-0.20171
	-0.95803	0.935002	0.02303						-0.29115	-0.24748	0.538624
	-0.16482	0.824114	-0.65929						-0.80452	0.24809	0.556431
	0.595223	0.180693	-0.77592						-0.15982	0.511428	-0.35161
	0.151048	0.151048	-0.3021						0.905746	-0.51028	-0.39547
	-1.05967	0.529835	0.529835						0.033804	0.464806	-0.49861
	-0.97694	0.91071	0.066233						0.189416	-0.70195	0.512537
	-0.96863	0.902702	0.065928						-0.32398	-0.24298	0.56696
	-0.21082	0.548128	-0.33731						0.498135	0.033209	-0.53134
	0.59271	0.399435	-0.99215						-0.11792	0.495284	-0.37736
	-0.83934	0.641852	0.197493						0.006795	0.394127	-0.40092
	0.647158	-0.82836	0.181204
	0.451672	-0.58072	0.129049
	-1.03616	0.847259	0.188897
	-1.00244	1.07421	-0.07177
	-0.92569	0.990278	-0.06458
	-0.61721	1.13156	-0.51434
	-1.12733	0.6862	0.441129
	-0.64291	1.11564	-0.47273
	-1.24844	0.624219	0.624219
	-1.2275	0.85255	0.374948
	-1.11838	0.861617	0.256762
	0.467032	0.535938	-1.00297
	0.559085	-0.90851	0.349428
	-1.17066	0.940171	0.230494
	-0.54077	1.07107	-0.5303
	-1.13963	0.8728	0.266828
	-0.55433	0.228254	0.326077
	-0.59935	-0.14984	0.749188
	-1.23437	0.949292	0.285077
	-0.66923	0.657282	0.011951
	-1.14574	1.05408	0.091659
	-1.13434	1.09435	0.039986
	-1.24915	0.707485	0.541668
	0.525952	-0.45582	-0.07013
	-1.17469	0.464851	0.709839
	-1.013	1.1013	-0.0883
	-1.07055	0.96431	0.106238
	-1.24703	0.803063	0.44397
	-0.87359	0.630133	0.24346
	-1.0241	0.790763	0.23334
	-1.21005	0.840568	0.369481
	-0.97405	1.18104	-0.20699
	-0.96223	1.07023	-0.10801
	-0.93389	1.15486	-0.22097
	-0.88292	0.813478	0.069443
	-1.15503	1.01987	0.135163
	-0.82901	0.320299	0.50871
	-0.78442	1.13152	-0.34709
	-0.41805	0.898801	-0.48075
	-1.17356	0.758722	0.414841
	-1.10365	0.654015	0.449636
	-0.70459	1.1302	-0.42561
	-1.21181	0.591363	0.620446
	-1.02021	1.10273	-0.08252
	-1.23623	0.879321	0.356909
	-0.77136	0.900597	-0.12923
	-0.80452	0.24809	0.556431
	-0.85902	1.08508	-0.22606
	-0.9646	1.03791	-0.07331
