# Supplementary material for: Perivascular tenascin C triggers sequential activation of macrophages and endothelial cells to generate a pro-metastatic vascular niche in the lungs
Source: Nat Cancer. 2022 Apr 25;3(4):486–504. doi: 10.1038/s43018-022-00353-6 (PMC9046090; doi:10.1038/s43018-022-00353-6)
Supplement: Source Data Fig. 3 — Statistical Source data. [file 43018_2022_353_MOESM5_ESM.xlsx]

## Sheet: Figure 3
	Figure 3a						Figure 3b										Figure 3c			Figure 3j (left)				Figure 3j (right)
		EC	Fibro.	BMDC	Epi.		For heatmap (Average of normallized means)										Cdh5	4 gene		Month	4 genes high	4 genes low		Month	4 genes high	4 genes low
	Inhbb	1.48824	-0.513777	-0.639511	-0.334954			Inhbb	Lama1	Scgb3a1	Opg						1.65219	0.265719		80	0			9.5	1
	Lama1	1.49984	-0.479127	-0.510359	-0.510351		NSG/MDA-LM2	11.4316	10.4031	23.5935	4.60103						1.14594	1.97798		49	0			37	1
	Scgb3a1	1.26849	-0.660018	-0.924792	0.316316		NSG/SUM-LM1	5.58548	3.98581	5.93226	4.4347						-1.12587	0.479694		78	0			18.4	1
	Opg	1.24062	0.38135	-0.814794	-0.807179		BALBc/4T1	3.74017	6.04847	6.61412	3.70035						2.40344	0.516527		2	1			81.2667	0
	Cxcl10	-0.638146	1.40895	0.00864905	-0.779455		C57BL6/E0771	23.503	4.10247	2.35479	2.3709						-0.52758	0.203173		27	1			98.5667	0
	Cxcl13	-0.64514	1.46545	-0.186781	-0.63353		For statistics (Normalized means)										0.396313	-0.09157		57	1			30.4333	1
	Olr1	-0.325751	1.47173	-0.38425	-0.761733			Inhbb		Lama1		Scgb3a1		Opg			1.02044	-0.09737		49	0			59.7667	0
	Cfb	-0.486113	1.49483	-0.403313	-0.605404			Control	Metastasis	Control	Metastasis	Control	Metastasis	Control	Metastasis		-0.30501	-0.81105		69	0			56.4	0
	C1qb	-0.622361	-0.615642	1.47554	-0.23754		NSG/MDA-LM2	1.23933	16.8127	1.57795	10.4248	0.964782	23.0905	1.01188	3.52542		1.44828	0.399817		57	0			12.1667	1
								0.741456	10.3799	0.75751	13.1073	1.01628	17.3163	0.997682	3.67118		1.02785	0.432728		58	1			17.5333	1
								1.01921	8.65914	0.664535	12.2474	1.01894	35.5231	0.990443	5.8388		-0.59846	0.082647		25	1			88.3333	0
									9.87458		5.83317		18.4443		5.3687		-0.99441	1.20842		61	0			67.4	1
							NSG/SUM-LM1	1.44382	7.59745	1.50188	3.90931	0.727123	8.06369	0.887558	4.75274		0.705453	0.277462		58	0			40.68	1
								0.587027	4.31561	0.52173	4.50119	0.969185	5.8558	0.986135	4.48498		0.71744	1.37545		43	0			93.72	0
								0.969149	4.8434	0.976393	3.54692	1.30369	3.87728	1.12631	4.06639		0.934726	-0.11533		0	0			85.92	0
							BALBc/4T1	1.02391	3.56023	1.65184	6.86737	1.42052	6.17736	1.6207	2.45586		0.355191	0.417854		7	1			78.6	0
								0.941869	2.43149	0.741295	4.00751	0.510338	4.84136	0.882798	4.16297		-0.74359	0.124605		38	1			66.72	1
								1.03422	5.22878	0.606868	7.27053	1.06914	8.82365	0.496501	4.48222		1.23077	-0.24766		48	0			74.64	0
							C57BL6/E0771	1.16449	44.5933	1.50972	7.14527	0.8853	3.78701	0.657248	2.78886		-0.11783	-0.27678		1	1			18.96	1
								1.2815	12.7836	0.638415	2.41758	1.08323	1.34639	1.17993	2.03258		0.916295	-0.23701		1	0			65.16	0
								0.554008	32.5576	0.851866	5.25283	1.03147	1.84788	1.16282	3.4331		1.60624	0.084055		43	0			89.04	1
									4.07751		1.5942		2.43789		1.22905		0.816568	0.82139		51	0			70.68	1
																	2.12869	0.291986		17	1			10.44	1
																	2.03395	0.132433		49	0			58.68	1
	Figure 3g							Figure 3h									-0.57213	-0.36953		90	0			42.6	1
		Control	INHBB	LAMA1	SCGB3A1	OPG			Control	INHBB	LAMA1	SCGB3A1	OPG	4 genes			0.131252	0.398121		40	1			74.28	0
	Batch 1	1.78363	1.65434					Batch 1	1.2188	1.92556		3.20262	5.60737				-0.23708	0.250352		64	0			74.1667		0
		0.93694	39.8658						1.02996	2.46159		2.10923	2.00647				0.798974	1.10798		40	0			71.2667		0
		0.29401	6.00415						0.562163	5.71568		1.39999	4.63496				1.02499	-0.39121		34	0			81.8667		1
		1.33607	21.8475						1.25035	8.11217		3.62783	1.66451				-1.13944	-1.04831		27	0			16.2667		1
		0.842696	12.3688						0.938727	1.07785		1.2787	2.29638				-0.31161	-0.44833		8.4	1			90.6		0
		0.806658	32.3217						1.12251	4.12761		0.551942	2.02022				0.522603	-0.59226		69.3333	1			25.5667		1
									1.48013	11.0687		10.6573	1.41014				-1.19027	-0.50936		37	1			40.5333		1
	Batch 2	0.087445		5.39663					0.668439	0.547748		2.01105	4.36199				-1.28308	0.135039		11.0667	1			82.0667		0
		5.38745		0.091501					0.728926	1.04745		3.77348	1.54755				-1.55994	0.008794		12.2667	1			96.7667		0
		0.638347		0.290503						1.47722		4.01721					-0.84267	-0.70303		12.0667	1			74.5667		0
		0.285936		26.8772													-0.40255	0.494811		40.5333	1			35.2667		1
		0.286816		9.21258				Batch 2	0.417175		4.6829						-0.92689	-0.70025		82.0667	0			91.9667		0
		0.682332		0.42214					0.526657		2.0831						-0.45804	-0.90946		18.4	1			80.5333		0
		0.403545		0.40467					0.993399		3.77704						0.31725	-0.20032		81.2667	0			96.6333		0
		1.19323		12.1622					2.06277		1.12089						1.09047	-0.17576		74.5667	0			13		1
		0.034883															-1.29034	-0.83197		20.0667	1			30.5667		0
								Batch 3	1.25017					5.57699			-1.18209	0.378347		19.2333	1			18.1667		1
	Batch 3	0.974295			11.2652	60.2098			2.05618					13.3981			0.16566	-0.03922		15.3	1			46.9667		1
		1.96849			4.08709	111.005			0.797709					20.2573			-0.6793	-0.37488		91.9667	0			76.7333		0
		1.57566			42.8029	3.79143			0.469402					15.3845			0.002016	-0.00225		80.5333	0			73.7		0
		0.300287			3.29736	23.0312			0.886209					11.1625			-1.39705	-0.57738		59.7667	0			79.4667		0
		0.181269			0.31921	1.20646			0.540339								-0.25383	-0.28217		56.4	0			96.9667		0
																	-0.65615	-0.33776		76.7333	0			99.36		0
																	-1.79842	-0.16111		12.1667	1			103.68		0
																	-0.48153	-0.45124		73.7	0			86.52		0
																	0.315167	-0.14376		14.1333	1			98.28		0
																	0.597085	-0.79299		2.8	1			30.24		1
																	-0.42711	-0.27552		79.4667	0			99.84		0
																	-0.60865	-0.37004		14.7	1			113.4		0
																	-0.80089	-0.19111		13.14	1			48.84		1
																	-0.70432	-0.60281		8.41	1			59.88		1
																	-1.09169	-0.78406		16.69	0			88.44		0
																	-0.76924	-0.22903		12.06	1			94.08		0
																	-0.30798	-0.63823		16.3	1			91.56		0
																	-0.99527	-0.99164		58.15	1			59.76		1
																	-0.31483	0.210724		14.52	1			74.4		0
																	1.45527	0.233364		111.31	0			74.52		0
																	0.701005	1.57957		89.69	0			168.96		0
																	-0.56615	-0.62414		40.44	1			153.6		0
																				62.88	1			68.88		0
																				11.14	0			54.24		0
																				40.94	0			63.96		1
																				19.48	0			84.96		0
																				11.47	1			160.68		0
																				51.32	0			135.84		1
																				31.67	0			23.04		1
																				12.29	1			161.04		0
																				10.28	1			159.24		0
																				35.98	1			104.88		0
																				24	1			129.84		0
																				38	0			14.52		0
																				60	0			117.36		0
																				62	0			56.28		1
																				16	1
																				64	0
																				27	1
																				62	0
																				1	1
																				54	0
																				51	0
																				52	0
																				50	0
																				49	0
																				53	0
																				50	0
																				35	1
																				50	0
																				36	0
																				36	0
																				39	0
																				75	0
																				81	0
																				18	1
																				87	0
																				73	0
																				56	0
																				14	1
																				75	0
																				77	0
																				57	0
																				21	1
																				77	0
																				15	1
																				74	0
																				11.16	1
																				14.64	1
																				103.68	0
																				86.52	0
																				30.72	1
																				0	1
																				94.08	0
																				0	1
																				85.92	0
																				60.12	1
																				74.4	0
																				17.64	1
																				74.64	0
																				168.96	0
																				89.52	1
																				53.16	1
																				12.96	1
																				65.16	0
																				45.84	0
																				25.08	1
																				104.04	1
																				159.24	0
																				8.88	1
																				122.64	1
																				47.28	1
																				30.72	1
																				7.68	1
																				74.28	0
																				9.89	1
																				189.08	0
																				36.44	1
																				106.02	0
																				11.86	1
																				0	1
																				39.29	0
																				21.82	1
																				11.24	1
																				10.94	1
																				80.66	0
																				32.03	1
																				42.05	1
																				20.7	1
																				36.96	1
																				125.77	0
																				129.41	0
																				131.71	0
																				25.76	1
																				55.2	1
																				27.96	1
																				42.48	0
																				113.77	0
																				9.2	1
																				109.93	0
																				63.64	0
																				110	0
																				62.29	0
																				101.52	0
																				107.3	0
																				60.78	0
																				17.45	1
																				49.68	0
																				48.92	0
																				96.16	0
																				83.98	0
																				62.03	0
																				58.35	0
																				66.17	0
																				51.75	0
																				13.4	1
																				52.47	0
																				57.33	0
																				51.84	0
																				37.62	1
																				35.75	0
																				33.64	1
																				28.39	0
																				10	0
																				171.43	1
																				30.03	1
																				30.42	1
																				22.57	1
																				93.17	0
																				17.71	1
																				3.35	1
																				36.04	1
																				62.36	1
																				49.41	0
																				54.7	0
																				14.06	0
																				55.16	0
																				41.82	0
																				37.52	0
																				37.75	0
																				35.65	0
																				30.78	0
																				26.28	0
																				27.14	0
																				14.03	1
																				22.83	0
																				7.39	0
																				8.11	0
																				7.75	0
																				12	1
																				11.47	0
																				29	1
																				129	0
																				9	1
																				192	0
																				37	1
																				45	1
																				195	0
																				17	1
																				193	0
																				78	0
																				62	0
																				48	1
																				24	1
																				28	1
																				13	1
																				30	1
																				39	1
																				108	0
																				31	1
																				13	1
																				106	0
																				18	1
																				94	0
																				43	1
																				76	1
																				61	1
																				77	0
																				109	0
																				96	0
																				65	0
																				107	0
																				44	1
																				14	1
																				13	1
																				96	0
																				37	1
																				87	0
																				97	0
																				16	1
																				86	0
																				104	0
																				117	0
																				70	0
																				85	0
																				16	1
																				104	0
																				11	1
																				39		0
																				11		0
																				74		0
																				45		0
																				35		0
																				57		0
																				38		0
																				63		0
																				43		1
																				45		0
																				5		1
																				1		1
																				24		0
																				95		0
																				74.1667		0
																				71.2667		0
																				54.7		1
																				96.6333		0
																				13		1
																				21.1333		1
																				18.1667		1
																				24.1667		1
																				21.1333		1
																				1.74		0
																				56.9		0
																				48.95		0
																				9		1
																				67		0
																				52		0
																				53		0
																				48		0
																				50		0
																				40		0
																				83		0
																				58		0
																				51		0
																				84.12		1
																				25.44		0
																				99.84		0
																				113.4		0
																				6.12		1
																				40.08		1
																				40.44		1
																				74.52		0
																				68.88		0
																				24.6		1
																				29.04		1
																				160.68		0
																				17.76		1
																				161.04		0
																				104.88		0
																				117.36		0
																				51		1
																				116.57		0
																				36.73		0
																				97.08		0
																				94.55		0
																				120.54		0
																				22.37		1
																				85.13		0
																				24.05		1
																				95.41		0
																				45.08		0
																				5.49		0
																				67.88		0
																				47.15		0
																				58.38		0
																				0		1
																				57.43		0
																				19.4		1
																				0		1
																				54.47		0
																				35.22		0
																				7.69		0
																				175		0
																				160		0
																				62		0
																				109		0
																				107		0
																				99		0
																				10		1
																				87		0
																				97		0
																				89		0
																				26		1
																				89		0
