# Supplementary material for: Perivascular tenascin C triggers sequential activation of macrophages and endothelial cells to generate a pro-metastatic vascular niche in the lungs
Source: Nat Cancer. 2022 Apr 25;3(4):486–504. doi: 10.1038/s43018-022-00353-6 (PMC9046090; doi:10.1038/s43018-022-00353-6)
Supplement: Source Data Fig. 4 — Statistical Source data. [file 43018_2022_353_MOESM6_ESM.xlsx]

## Sheet: Figure 4
	Figure 4a				Figure 4c (left)				Figure 4c (right)				Figure 4d								Figure 4i (left)				Figure 4i (right)
	For statistics				For statistics				For statistics					Control			ActB				Months	ActB-S high	ActB-S low		Months	S3A1-S high	S3A1-S low
	All biological replicates (3 experiments)				All biological replicates (4 experiments)				All biological replicates (3 experiments)				ID3	-0.718145	-0.999924	-0.988183	1.10168	0.860991	0.743583		39	0			39	0
	(-)	EC-CM			(-)	ActB			(-)	S3A1			ID1	-0.816936	-0.909565	-0.979037	1.16687	0.796352	0.742318		80	0			57	0
	32.3333	46			1.1451	1.77255			0.960366	2.30488			DUSP2	-0.954418	-0.851826	-0.879806	1.20934	0.873588	0.603118		11	0			61	0
	38.6667	72.3333			1.12941	2.07059			0.804878	3.03659			ID2	-0.998723	-0.914175	-0.797922	1.10441	0.903607	0.702805		2	1			38	1
	21	40.6667			0.784314	1.78824			1.23476	2.99085			DLX2	-1.04184	-0.998125	-0.662988	1.07098	0.808699	0.823271		57	1			45	0
					0.941176	1.44314							BAMBI	-0.698792	-0.955819	-0.955819	1.37349	0.746984	0.489957		35	0			1	1
	For plot								For plot				RHOBTB3	-1.07078	-0.750615	-0.900027	0.97829	0.914256	0.828878		69	0			1	1
	All technical replicates from 3 experiments				For plot				All technical replicates from 3 experiments				SMAD7	-1.12261	-0.88127	-0.683807	1.13724	0.786196	0.764255		58	0			1	0
	(-)	EC-CM			All technical replicates from 4 experiments				(-)	S3A1			LIMCH1	-1.15874	-0.850884	-0.696956	0.919297	0.944952	0.842333		43	1			24	0
	29	42			(-)	ActB			1.07692	2.25641			ATOH8	-0.631469	-1.01547	-0.989871	1.18614	0.469335	0.981337		1	1			17	1
	31	46			1.01408	1.74648			0.820513	2.4359			SKIL	-1.13227	-0.900007	-0.58065	1.30646	0.58065	0.725812		5	1			40	1
	37	50			1.04225	1.43662			0.794872	1.76923			ERRFI1	-0.932546	-0.812861	-0.932546	1.16194	0.982415	0.533596		1	0			27	0
	35	55			1.07042	2.02817			1.15385	2.82051			LHX8	-1.40284	-0.527242	-0.583733	0.404847	0.941504	1.16747		40	1			74.1667	0
	37	70			1.26761	1.97183			0.589744	2.84615			SMAD6	-1.10851	-0.0597951	-1.27409	0.96132	0.988918	0.492159		40	0			8.4	1
	44	92			0.732394	1.6338			0.512821	2.84615			CD24	-1.53561	-0.608263	-0.339032	0.797722	0.618234	1.06695		12.0667	1			37	1
	19	41			0.985915	1.80282			1	2.66667			IL11	-0.92976	-1.03058	-0.761731	0.952164	0.784135	0.985769		82.0667	0			11.0667	1
	17	43			0.704225	1.60563			1.17949	2.64103			GATA2	-0.847147	-0.746827	-1.04779	1.29301	0.824854	0.523894		74.5667	0			82.0667	0
	27	38			0.84507	1.29577			1.28205	3.07692			DMRTA2	-0.854882	-0.820687	-0.991663	1.26523	0.58132	0.820687		24.1667	1			18.4	1
													SAMD11	-0.992286	-0.992286	-0.512148	1.50443	0.576166	0.41612		73.7	0			20.0667	1
													DHRS3	-0.717604	-1.18019	-0.788771	0.705743	0.919245	1.06158		21.1333	1			96.6333	0
																					13.14	1			18.1667	1
																					1.74	0			56.4	0
	Figure 4b												Figure 4e								56.9	0			12.1667	1
	For statistics													Control			S3A1				16.69	0			14.1333	1
	All biological replicates (4-8 experiments)												MIR205HG	-0.868025	-0.957512	-0.868025	1.11859	0.581666	0.993307		14.52	1			2.8	1
	Control	INHBB	LAMA1	SCGB3A1	OPG								KRT15	-0.958432	-1.01671	-0.744727	0.906625	0.790059	1.02319		40.44	1			79.4667	0
	0.893939	1.5		1.39394	0.712121								CD36	-0.794574	-1.0583	-0.875722	0.909534	0.909534	0.909534		40.94	0			1.74	0
	1.25758	2.0303		1.87879	1.15152								H19	-0.850595	-1.25175	-0.560873	1.02146	0.865452	0.776307		19.48	0			8.41	1
	0.712121	1.43939		1.4697	0.621212								AKR1B10	-1.05177	-0.857598	-0.809055	1.01132	0.744331	0.962776		31.67	0			12.06	1
	1.13636	2.01515		1.78788	1.24242								FMO1	-0.852738	-1.27703	-0.478365	0.644753	0.794502	1.16887		10.28	1			14.52	1
	0.895801		0.696734										BLNK	-1.19405	-0.605552	-0.759072	1.2111	0.315569	1.032		24	1			40.44	1
	0.933126		0.96423										TNNT3	-1.04456	-1.07134	-0.535672	0.616022	0.910642	1.12491		51	0			62.88	1
	0.970451		0.982893										FMO3	-1.02958	-0.845174	-0.752973	0.507105	0.783707	1.33691		50	0			40.94	0
	1.20062		1.32504										PPEF1	-0.448528	-1.50025	-0.603192	0.881589	0.912521	0.757857		53	0			19.48	0
													FAT2	-0.953635	-0.920561	-0.854413	0.766215	0.96466	0.997734		75	0			11.47	1
	For plot												DCN	-0.754866	-1.16975	-0.754866	0.800965	0.731816	1.1467		14	1			51.32	0
	All technical replicates from 4-8 experiments												FHOD3	-0.457731	-1.26155	-0.859641	1.25039	0.747999	0.580537		58	0			10.28	1
	Control	INHBB	LAMA1	SCGB3A1	OPG								KRT16	-0.991946	-0.886917	-0.746877	0.758547	0.513478	1.35371		103.68	0			24	1
	1.02326	1.53488	0.882353	1.39535	0.744186																86.52	0			52	0
	0.837209	1.11628	0.627451	1.25581	0.511628																84.12	1			1	1
	0.883721	1.95349	0.686275	1.62791	0.930233								Figure 4g				Figure 4h				0	1			53	0
	1.44186	1.90698	0.921569	1.90698	1.30233								Stem cell gene sets	ActB-S Hi vs Lo	S3A1-S Hi vs Lo		Stem cell gene sets	ActB-S Hi vs Lo	S3A1-S Hi vs Lo		40.44	1			75	0
	1.11628	2.13953	1.09804	1.72093	1.30233								A	2.42	3.06		A	1.59	2.63		74.52	0			14	1
	1.30233	2.18605	1.01961	2.13953	0.930233								B	2.26	2.47		B	1.26	1.45		17.64	1			57	0
	0.604651	1.39535	1.31373	1.30233	0.465116								C	1.96	1.91		C	1.32	1.09		53.16	1			21	1
	0.55814	1.53488	1.03922	1.67442	0.651163								D	1.71	1.33		D	1.25	1.32		45.84	0			84.12	1
	1.02326	1.48837	0.745098	1.53488	0.790698								E	1.35	1.4		E	1.03	1.46		17.76	1			6.12	1
	0.930233	1.39535	1.4902	1.86047	1.16279																159.24	0			74.64	0
	0.976744	1.90698	1.29412	1.62791	1.39535																8.88	1			160.68	0
	1.5814	2.88372	1.39216	2	1.25581																122.64	1			159.24	0
	1.01961																				47.28	1			47.28	1
	1																				0	1			9.89	1
	0.803922																				21.82	1			189.08	0
	1																				97.08	0			11.86	1
	1																				32.03	1			21.82	1
	0.941176																				20.7	1			80.66	0
	1.47059																				125.77	0			42.05	1
	0.843137																				25.76	1			36.96	1
	0.745098																				42.48	0			129.41	0
	1.37255																				9.2	1			42.48	0
	1.31373																				45.08	0			63.64	0
	1.09804																				83.98	0			17.45	1
																					62.03	0			49.68	0
																					52.47	0			45.08	0
																					35.75	0			62.03	0
																					19.4	1			66.17	0
																					171.43	1			13.4	1
																					22.57	1			57.43	0
																					17.71	1			33.64	1
																					3.35	1			0	1
																					36.04	1			30.42	1
																					62.36	1			22.57	1
																					49.41	0			17.71	1
																					41.82	0			3.35	1
																					35.22	0			36.04	1
																					26.28	0			62.36	1
																					14.03	1			14.06	0
																					8.11	0			37.75	0
																					129	0			27.14	0
																					193	0			22.83	0
																					10	1			7.39	0
																					39	1			11.47	0
																					43	1			29	1
																					77	0			129	0
																					109	0			9	1
																					89	0			62	0
																					14	1			13	1
																					13	1			31	1
																					37	1			109	0
																					104	0			65	0
																					11	1			14	1
																					49		0		26	1
																					78		0		70	0
																					27		1		85	0
																					74		0		16	1
																					49		0		89	0
																					45		0		80		0
																					57		0		11		0
																					38		0		49		0
																					57		0		78		0
																					58		1		2		1
																					25		1		27		1
																					61		0		74		0
																					63		0		57		1
																					43		0		49		0
																					0		0		45		0
																					7		1		35		0
																					38		1		38		0
																					48		0		69		0
																					45		0		57		0
																					1		1		58		1
																					43		0		25		1
																					24		0		58		0
																					51		0		63		0
																					17		1		43		0
																					49		0		0		0
																					95		0		43		1
																					90		0		7		1
																					64		0		48		0
																					34		0		5		1
																					27		0		43		0
																					74.1667		0		51		0
																					8.4		1		49		0
																					71.2667		0		95		0
																					69.3333		1		90		0
																					37		1		64		0
																					11.0667		1		40		0
																					12.2667		1		34		0
																					40.5333		1		71.2667		0
																					18.4		1		69.3333		1
																					54.7		1		12.2667		1
																					81.2667		0		12.0667		1
																					20.0667		1		40.5333		1
																					19.2333		1		54.7		1
																					15.3		1		81.2667		0
																					91.9667		0		74.5667		0
																					80.5333		0		19.2333		1
																					96.6333		0		15.3		1
																					13		1		91.9667		0
																					21.1333		1		80.5333		0
																					59.7667		0		13		1
																					18.1667		1		21.1333		1
																					56.4		0		59.7667		0
																					76.7333		0		24.1667		1
																					12.1667		1		76.7333		0
																					14.1333		1		73.7		0
																					2.8		1		14.7		1
																					79.4667		0		21.1333		1
																					14.7		1		13.14		1
																					8.41		1		56.9		0
																					12.06		1		16.69		0
																					16.3		1		16.3		1
																					58.15		1		58.15		1
																					111.31		0		111.31		0
																					89.69		0		89.69		0
																					48.95		0		48.95		0
																					62.88		1		11.14		0
																					11.14		0		31.67		0
																					11.47		1		12.29		1
																					51.32		0		35.98		1
																					12.29		1		38		0
																					35.98		1		60		0
																					38		0		9		1
																					60		0		62		0
																					9		1		16		1
																					62		0		64		0
																					16		1		67		0
																					64		0		27		1
																					67		0		62		0
																					27		1		53		0
																					62		0		54		0
																					52		0		51		0
																					1		1		48		0
																					53		0		52		0
																					54		0		50		0
																					48		0		50		0
																					52		0		40		0
																					50		0		49		0
																					40		0		50		0
																					49		0		35		1
																					50		0		50		0
																					35		1		36		0
																					50		0		36		0
																					36		0		39		0
																					36		0		81		0
																					39		0		18		1
																					81		0		87		0
																					18		1		73		0
																					87		0		56		0
																					73		0		83		0
																					56		0		75		0
																					83		0		77		0
																					75		0		58		0
																					77		0		77		0
																					57		0		15		1
																					21		1		51		0
																					77		0		74		0
																					15		1		11.16		1
																					51		0		14.64		1
																					74		0		103.68		0
																					11.16		1		86.52		0
																					14.64		1		25.44		0
																					25.44		0		99.84		0
																					99.84		0		113.4		0
																					113.4		0		30.72		1
																					30.72		1		40.08		1
																					6.12		1		0		1
																					40.08		1		94.08		0
																					0		1		0		1
																					94.08		0		85.92		0
																					85.92		0		60.12		1
																					60.12		1		40.44		1
																					74.4		0		74.4		0
																					74.64		0		74.52		0
																					168.96		0		17.64		1
																					89.52		1		168.96		0
																					68.88		0		89.52		1
																					12.96		1		68.88		0
																					65.16		0		53.16		1
																					24.6		1		12.96		1
																					29.04		1		65.16		0
																					160.68		0		24.6		1
																					25.08		1		29.04		1
																					104.04		1		45.84		0
																					161.04		0		25.08		1
																					104.88		0		104.04		1
																					30.72		1		17.76		1
																					117.36		0		161.04		0
																					51		1		104.88		0
																					7.68		1		8.88		1
																					74.28		0		122.64		1
																					9.89		1		30.72		1
																					189.08		0		117.36		0
																					36.44		1		51		1
																					106.02		0		7.68		1
																					11.86		1		74.28		0
																					39.29		0		36.44		1
																					116.57		0		106.02		0
																					36.73		0		0		1
																					11.24		1		39.29		0
																					10.94		1		116.57		0
																					80.66		0		36.73		0
																					94.55		0		11.24		1
																					42.05		1		10.94		1
																					36.96		1		97.08		0
																					129.41		0		32.03		1
																					131.71		0		94.55		0
																					120.54		0		20.7		1
																					55.2		1		125.77		0
																					27.96		1		131.71		0
																					22.37		1		25.76		1
																					85.13		0		120.54		0
																					113.77		0		55.2		1
																					109.93		0		27.96		1
																					24.05		1		22.37		1
																					63.64		0		85.13		0
																					110		0		113.77		0
																					62.29		0		9.2		1
																					101.52		0		109.93		0
																					107.3		0		24.05		1
																					60.78		0		110		0
																					17.45		1		62.29		0
																					49.68		0		101.52		0
																					48.92		0		107.3		0
																					95.41		0		60.78		0
																					96.16		0		48.92		0
																					5.49		0		95.41		0
																					67.88		0		96.16		0
																					58.35		0		5.49		0
																					47.15		0		67.88		0
																					58.38		0		83.98		0
																					66.17		0		58.35		0
																					51.75		0		47.15		0
																					0		1		58.38		0
																					13.4		1		51.75		0
																					57.43		0		0		1
																					57.33		0		52.47		0
																					51.84		0		57.33		0
																					37.62		1		51.84		0
																					33.64		1		37.62		1
																					28.39		0		35.75		0
																					10		0		28.39		0
																					0		1		19.4		1
																					30.03		1		10		0
																					30.42		1		171.43		1
																					93.17		0		30.03		1
																					54.7		0		93.17		0
																					14.06		0		49.41		0
																					54.47		0		54.7		0
																					55.16		0		54.47		0
																					37.52		0		55.16		0
																					37.75		0		41.82		0
																					35.65		0		35.22		0
																					30.78		0		37.52		0
																					27.14		0		35.65		0
																					22.83		0		30.78		0
																					7.39		0		26.28		0
																					7.75		0		14.03		1
																					12		1		8.11		0
																					11.47		0		7.75		0
																					7.69		0		12		1
																					29		1		7.69		0
																					9		1		192		0
																					192		0		37		1
																					37		1		45		1
																					45		1		175		0
																					175		0		195		0
																					195		0		160		0
																					160		0		17		1
																					17		1		193		0
																					78		0		78		0
																					62		0		62		0
																					62		0		48		1
																					48		1		109		0
																					109		0		107		0
																					107		0		99		0
																					99		0		24		1
																					24		1		10		1
																					28		1		28		1
																					13		1		30		1
																					30		1		39		1
																					108		0		108		0
																					31		1		13		1
																					13		1		106		0
																					106		0		18		1
																					18		1		94		0
																					94		0		43		1
																					87		0		87		0
																					76		1		76		1
																					61		1		61		1
																					96		0		77		0
																					65		0		96		0
																					107		0		107		0
																					97		0		97		0
																					44		1		44		1
																					96		0		89		0
																					87		0		13		1
																					97		0		96		0
																					26		1		37		1
																					16		1		87		0
																					86		0		97		0
																					104		0		16		1
																					117		0		86		0
																					70		0		104		0
																					85		0		117		0
																					16		1		104		0
																					89		0		11		1
