# Supplementary material for: Perivascular tenascin C triggers sequential activation of macrophages and endothelial cells to generate a pro-metastatic vascular niche in the lungs
Source: Nat Cancer. 2022 Apr 25;3(4):486–504. doi: 10.1038/s43018-022-00353-6 (PMC9046090; doi:10.1038/s43018-022-00353-6)
Supplement: Source Data Fig. 5 — Statistical Source data. [file 43018_2022_353_MOESM7_ESM.xlsx]

## Sheet: Figure 5
	Figure 5a								Figure 5b								Figure 5c			Figure 5d				Figure 5e
	Bone marrow	Brain	Spleen	Liver	Kidney	Pancreas	Lung		TRAIL	(-)	(+)	(+)	(+)	(+)	(+)		Control	Opg OE		shControl	shDR4/5 #1	shDR4/5 #2		shControl	DR4/5 KD#1	DR4/5 KD#2
	1	16.7912	5.23889	2.47552	304.962	1.26843	8656.48		OPG	(-)	(-)	200 ng/ml	100 ng/ml	50 ng/ml	10 ng/ml		0.85107	0.117171		3.63119	49.4532	129.4		1.63578	0.414387	0.184686
	29.6749	3.60726	22.5816	6.92947	182.787	18.9191	13366.1			1	70.2001	8.19443	11.0376	19.3774	63.3731		0.588641	0.553034		26.3601	103.678	99.2064		0.422792	0.375351	0.254645
	3.24328	20.0406	15.6374	482.106	282.682	1707.24	7834.81			1	121.31	13.2591	10.6192	17.7069	134.213		1.34907	0.280994		42.7387	40.6727	54.4967		1.03518	0.774576	0.430248
										1	76.4788	9.05295	11.1231	14.9146	82.6752		0.565541			15.2743	71.8552	103.492		1.44581	0.299213
																	1.64568			49.6357	78.4254	152.778		0.460436	0.38864
	Figure 5g				Figure 5h				Figure 5i							Figure 5j
	For statistics				Non-coat	LN111	LN121		For statistics							LN111	(-)	(+)	(+)	(-)	(-)
	All biological replicates (3 experiments)				1	0.295247	0.320861		All biological replicates (3 experiments)							LN121	(-)	(-)	(-)	(+)	(+)
	Non-coat	LN111	LN121		1	0.305706	0.307901		LN111	(-)	(+)	(+)	(-)	(-)		Anti-int b1	(-)	(-)	(+)	(-)	(+)
	1	3.39486	3.11619		1	0.23666	0.297486		LN121	(-)	(-)	(-)	(+)	(+)			1	0.474269	0.930403	0.318358	0.979497
	1	4.70046	3.84329						Anti-int b1	(-)	(-)	(+)	(-)	(+)			1	0.399182	1.1972	0.294995	1.05281
	1	4.07094	4.19624							1	4.93114	1.14492	3.25463	1.03283			1	0.60585	0.939015	0.531398	1.00941
										1	5.35532	1.4145	6.12352	1.43647
	For plot									1	3.80733	1.57254	4.29348	1.32144
	All data points from 3 experiments
	Non-coat	LN111	LN121						For plot
	1.55523	3.40801	18.8593						All data points from 3 experiments
	1.09126	6.07437	4.99029						LN111	(-)	(+)	(+)	(-)	(-)
	0.756043	2.829	5.97061						LN121	(-)	(-)	(-)	(+)	(+)
	0.820416	3.90999	2.0257						Anti-int b1	(-)	(-)	(+)	(-)	(+)
	0.88068	3.41281	2.18766							1.20066	2.87487	0.943906	5.95162	0.68609
	1.53194	7.87647	2.20923							0.910882	3.67921	1.11756	1.87024	1.55808
	0.936835	5.03104	3.94081							0.865602	7.38666	0.755872	3.77136	0.582751
	1.12482	5.3375	5.60081							2.18398	7.55605	0.878918	5.17711	0.687688
	0.966627	2.51432	7.06941							0.957755	2.87114	1.06589	0.832045	1.69978
	2.13425	4.73485	2.58965							1.32637	5.4232	1.10904	1.1133	0.573164
	2.06166	5.56657	3.02212							0.519361	5.4232	0.739892	1.58153	0.658392
	1.19673	2.7071	5.22519							0.752676	3.80066	0.831513	2.81254	0.563043
	0.631064	1.16899	2.77113							0.982262	7.46869	1.8436	4.40738	0.449047
	1.54359	4.65405	9.20811							0.872526	7.99178	0.878386	3.21951	1.52612
	0.990251	5.73743	6.05382							0.931655	6.58071	1.80898	4.26409	0.718581
	0.616681	5.1413	2.74202							1.30985	5.79501	2.39119	0.968941	0.734033
	1.26555	2.73894	4.20857							1.32637	5.24689	1.4393	1.89261	0.812337
	1.51174	1.57612	3.83363							1.36099	9.17646	1.01156	2.70281	0.949233
	1.49907	3.82884	1.40389							0.703135	2.31768	0.771318	4.13145	0.848557
	0.953612	4.67425	3.68947							2.17226	1.37431	0.957222	5.28683	0.837904
	1.17995	1.30698	1.97674							0.832045	1.3594	1.06589	2.8754	0.972136
	1.61447	4.929	2.47118							2.3848	2.55153	1.63053	5.35289	0.753208
	0.714611	7.72615	4.04421							0.828317	5.02742	0.71219	2.37948	0.95882
	1.64186	4.98447	2.95363							0.882647	8.19846	0.927394	4.46118	1.62201
	1.22275	5.09713	5.01769							0.489533	6.7011	1.02594	3.54977	0.792092
	1.19433	1.91065	3.1584							0.716983	7.96621	1.28163	1.50482	1.1703
	0.687905	2.44721	1.79594							0.594469	1.99062	1.0547	2.4125	1.33862
	0.827949	1.46894	2.24245							0.732968	4.39513	1.70084	4.50646	0.685025
	1.91168	9.028	3.90964							0.727109	3.53485	1.11703	7.19915	0.684492
	1.64049	1.87607	5.13787							1.04245	11.3913	1.3791	2.21914	1.08826
	1.2159	5.42961	6.61914							1.14792	4.51818	1.24647	11.4936	0.658392
	1.20084	4.68452	7.24781							1.00996	1.28163	2.7369	2.9601	3.67761
	2.03529	1.69767	9.99291							1.27736	8.13773	0.873592	6.0507	1.01529
	0.575594	3.59394	2.96254							0.648805	5.2048	0.569435	2.0572	1.07548
	0.677287	10.2713	3.49362							2.44873	2.07212	0.773449	4.46012	1.56128
	0.874517	9.23995	2.53452							0.71219	1.91924	0.409631	2.99951	3.53485
	0.673178	3.7987	3.13511							0.975332	0.665317	2.05561	3.40115	0.914078
	0.664619	1.7504	2.07364							1.15272	5.9921	0.906621	0.703135	0.943906
	3.69187	9.0595	1.70418							0.785167	7.35949	1.44676	0.52522	1.36632
	1.14468	3.59702	3.02725							0.555586	4.01107	3.95514	21.4696	1.36579
	1.11626	6.19387	0.950873							0.544396	5.90953	1.23315	5.74494	0.845361
	0.658798	6.41609	3.78672							0.628559	3.36333	0.808604	5.48872	1.92563
	1.74766	2.79578	2.93275							0.493794	7.79522	0.701537	8.00989	0.930057
	2.67354	4.68349	2.88276							0.662121	9.93712	0.736164	4.70834	1.68007
	1.92606	2.2671	10.1963							1.25712	9.86681	0.591806	5.59579	0.874657
	1.02518	8.63765	3.5912							1.06642	2.07318	2.10089	4.66041	0.864537
	1.45216	9.54572	5.17348							0.672774	7.03243	2.20689	3.67016	0.654131
	3.81822	4.24076	6.13086							1.06589	4.99919	2.97767	1.32477	0.971071
	1.54838	5.68847	2.82797							0.537471	13.8001	0.702069	6.20784	1.17722
	1.00977	2.98617	2.85331							0.713255	9.44599	0.663186	1.64491	1.91871
	0.212295	6.85403	3.25153							0.638679	18.3747	0.8672	3.00005	1.34129
	0.248592	6.53046	3.35631							0.542798	3.48958	0.554521	4.776	1.20439
	1.06661	6.23564	2.14726							0.590741	3.11031	0.942308	1.82762	0.610449
	0.338301	4.451	2.06611							1.22836	5.70712	1.32371	3.6856	1.23475
	0.477664	5.73127	5.33784							0.646674	3.32605	0.782504	8.54736	0.765992
	0.4174	7.89565	1.34705							0.957222	1.55435	0.720712	2.62078	1.32957
	0.787886	3.08101	8.32161							1.09252	1.141	0.807538	3.1492	1.04192
	0.468419	6.78316	7.59433							0.517231	2.40771	1.5421	11.818	1.48297
	1.04538	4.88551	3.76652							0.724978	2.28253	1.70564	5.18882	0.762263
	0.56121	2.50234	6.42773							2.87487	1.29334	2.29372	7.46709	0.584882
	1.0649	5.65731	1.48435							2.58083	6.05389	1.01582	3.7442	0.671176
	0.589974	3.09916	3.92129							1.90432	5.58674	0.675437	3.67069	0.733501
	0.353024	5.68094	3.57579							0.707928	1.86864	1.41853	4.39567	1.6529
	0.530053	6.19387	2.04488							0.429339	1.60656	0.752676	2.55526	0.740958
	0.880338	1.35903	6.71022							0.427741	3.27544	0.808604	5.65438	0.991317
	0.735497	4.85196	4.16953							0.300433	6.9131	0.950298	8.61927	4.77493
	0.374598	4.49277	4.79718							0.895435	0.85708	2.04336	1.2715	0.898631
	0.391717	4.2209	13.5399							1.02541	0.844829	3.20939	4.50913	1.33436
	0.394114	3.51861	5.11116							0.827251	1.03766	0.677035	5.99743	1.11862
	0.726937	6.93656	1.16146							2.70548	0.724446	0.991849	4.70355	0.937514
	2.69135	5.48302	0.948134							0.723908	3.12416	2.46151	2.18931	2.59947
	1.00121	4.05483	3.61894							1.4606	2.94838	7.32806	4.81381	1.17136
	0.636885	4.35306	3.9908							1.7898	13.4182	0.535341	4.68757	0.760665
	1.23199	4.00997	1.16077							1.2193	5.09987	0.687688	7.20182	0.996643
	0.655374	3.05328	5.95452							0.990784	7.63169	1.22729	5.66877	0.634951
	0.535189	3.28235	1.39635							0.992382	8.37584	0.745751	1.98423	0.758535
	1.37033	2.32702	5.66963							1.26564	2.09236	0.984392	2.65913	2.79017
	0.370489	5.64396	4.92661							0.476217	2.50519	1.0856	3.88216	1.34182
	0.585866	5.02933	3.30974							0.435198	7.14482	1.48511	9.52003	0.492196
	0.833769	4.5705	5.91172							0.464493	1.94907	0.880516	5.60112	2.18878
	0.373228	5.3779	2.83995							0.518296	4.28646	1.30666	1.6822	1.20385
	0.550939	4.60645	2.12843							0.574229	1.59963		8.80411	0.438926
	0.411922	2.99027	1.56893							0.507643	3.60037		9.9579	1.10424
	1.07449	4.57769	7.38546								2.64102		3.96259	0.774514
	0.625241	5.99801	5.36934								8.1324		9.69848	1.51441
	0.48999	5.31387	4.94818								2.86794		1.60869	1.22782
	0.742348	3.24982	3.97025								2.3864		2.33899	1.79033
	0.362614	1.86511	2.88104								1.44729		3.24987	0.805408
	0.532792	3.12107	0.600246								3.42779		1.75198	3.67868
	0.575936	2.19896	0.720432								0.975332		1.50482	1.98795
	0.823498	3.1084	2.15273								2.87487		2.79603	0.934851
	0.591344	3.72132	3.269								2.58083			2.1973
	0.468762	5.78024	6.23256								1.90432
	0.894376	1.80896	6.15928
	0.383158	3.85212	4.32739
	0.358848	2.01269	2.74031
	0.456775	5.26148	4.99474
	0.272559	2.35202	1.19193
		4.53249	6.40616
		3.42685	9.3146
		6.4	2.05652
		7.18104	3.96922
		5.02008	1.87949
		6.86294	3.26557
		5.72716	1.08715
		2.37564	1.00292
		1.21076	1.40697
		3.7696	0.474582
		7.69979	6.70988
		1.3176	1.12824
		2.73449	3.9141
		2.10446	1.41279
		1.71753	1.1327
		4.2726	0.891294
		5.21731	0.661195
		2.98651	0.838905
		3.5234	0.938205
		5.22998	3.90417
		1.74047	5.75045
		5.13171	3.62647
		2.97692	1.26589
		2.47255	3.15429
		8.95986	2.31333
		2.23663	1.93051
		4.53146	1.53777
		3.79768	1.38642
		3.18339	2.39756
		4.00757	1.81991
		1.41621	1.74698
		1.34362	1.67268
		0.564977	0.84678
		0.609833	2.8807
		2.53315	3.26728
		1.26384	2.91563
		2.75435	1.94524
		1.26692	1.13407
		1.65042	4.36745
		4.46195	1.96167
		3.66516	0.847122
		8.76503	3.34193
		4.76293	1.38231
		2.78483	3.35357
		1.71103	1.49017
		1.64015	1.84046
		2.29347	6.815
		1.83943	0.937862
		1.51962	3.24811
		4.41505	3.72954
		1.08236	2.23594
		2.1024	1.09537
		1.77403	2.52631
		1.50387	1.00258
		0.489305	3.53128
		0.563607	2.40372
		0.991621	2.89611
		3.35871	1.74458
		1.39806	0.910471
		1.72472	4.50749
		1.97023	4.16577
		0.882734	3.72577
		1.19638	0.808775
		2.63725	1.2385
		1.75691	0.556074
		4.72253	1.54051
		1.50352	5.25258
		1.52202	4.56878
		1.52202	3.24229
		1.76581	1.59289
		3.29502	5.07076
		0.35097	2.43797
		2.29244	4.32704
		3.18853	3.13066
		1.72712	0.792679
		0.65914	0.92896
		0.684477	3.96751
		1.44531	2.3551
		1.28541	1.55146
		2.11576	4.011
		3.70351	2.73997
		3.62716	4.04695
		4.29931	6.75131
		1.91647	2.49001
		4.62528	3.17312
		1.25185	8.35482
		1.7504	1.05257
		1.69699	1.18269
		1.88463	1.08887
		1.4686	1.0286
		4.20241	2.25786
		1.87162	3.65318
		1.78876	3.15087
		1.33095	3.41931
		2.71874	2.3188
		2.05035	2.34483
		4.06133	10.8852
		1.57304	2.12603
		0.628322	3.95142
		1.05531	3.92368
		4.39861	10.8791
		3.82576	2.35716
		3.39466	0.74406
		2.66635	2.85125
		2.1137	2.31983
		2.16027	1.07277
		2.55438	1.20084
		4.85504	3.26763
		5.31011	4.20275
		0.762206	1.24809
		2.01988	3.71653
		2.37325	2.92384
		1.66343	8.09801
		2.18081	4.04798
		2.188	6.16202
		3.22003	1.72164
		3.44499	3.16627
		5.07179	0.898484
		1.71171	6.23735
		5.0331	3.6251
		6.35309	0.65195
		2.80297	1.73568
		4.91325	0.682423
		1.91202	2.2897
		0.987855	2.63348
		0.863561	1.26247
		2.13527	0.604012
		1.42203	1.54119
		1.4258	3.49464
		2.04693	3.5686
		1.72849	2.25306
		2.22053	1.333
		3.05054	0.56258
		6.80267	0.853631
		2.23389	0.686877
		0.997784
		3.47239
		3.86685
		1.12516
		1.32684
		0.878283
		3.08272
		6.00109
		3.36008
		1.14639
		0.455748
		7.01394
		1.74219
		2.12158
		4.03257
		4.77218
		4.52907
		2.7814
		2.91837
		1.98187
		2.36982
		1.67987
		4.06168
		4.06613
		1.93975
		2.79544
		0.675575
		0.945395
		1.40046
		1.57612
		1.7302
		13.0027
		8.11342
		6.98072
