# Supplementary material for: Perivascular tenascin C triggers sequential activation of macrophages and endothelial cells to generate a pro-metastatic vascular niche in the lungs
Source: Nat Cancer. 2022 Apr 25;3(4):486–504. doi: 10.1038/s43018-022-00353-6 (PMC9046090; doi:10.1038/s43018-022-00353-6)
Supplement: Source Data Fig. 6 — Statistical Source data. [file 43018_2022_353_MOESM9_ESM.xlsx]

## Sheet: Figure 6
	Figure 6b						Figure 6c
							Inhbb			Lama1			Scgb3a1			Opg
	Cellular functions enriched in lung metastases that express GSP58				NES		Without CM	RAW-CM	RAW-CM (activated)	Without CM	RAW-CM	RAW-CM (activated)	Without CM	RAW-CM	RAW-CM (activated)	Without CM	RAW-CM	RAW-CM (activated)
	Positive regulation of leukocyte chemotaxis				2.71544		1	0.952896	2.25375	1	1.44775	5.68351	1	2.48398	7.42473	1	0.791321	2.49987
	Granulocyte migration				2.67627		1	1.08892	1.74469	1	1.20233	2.93317	1	2.86282	3.18378	1	0.99352	3.61776
	Inflammatory response				2.61668		1	1.1652	1.44912	1	0.917465	2.99312	1	2.82538	2.7014	1	1.06895	3.73943
	Multicellular organism metabolic process				2.54883		1	0.958117	1.86728	1	1.71072	3.50384	1	1.64023	2.80741	1	1.12472	5.27073
	Extracellular structure organization				2.5443		1	0.504011	4.89721	1	1.16553	3.32064				1	0.88387	4.78686
	Acute inflammatory response				2.43132
	Regulation of monocyte chemotaxis				2.43024
	Positive regulation of neutrophil migration				2.41462
	Regulation of neutrophil chemotaxis				2.40364		Figure 6f (left)			Figure 6f (right)			Figure 6g (left)			Figure 6g (right)
	Myeloid leukocyte migration				2.38473		Interstitial			Alveolar			Interstitial			Alveolar
	Cellular response to interleukin1				2.33946		Control	Met		Control	Met		Control	Met		Control	Met
	Monocyte chemotaxis				2.29258		0.906925	3.25457		0.922737	1.50849		0.784055	15.2739		0.812832	0.576071
							0.870717	2.88982		0.976181	0.947703		1.50669	16.176		1.40485	0.628013
							1.22236	2.54532		1.10108	1.18469		0.709259	11.7684		0.78232	0.475215
								2.5601			1.27342			19.6758			0.664576
								2.74276			0.928493
	Figure 6j				Figure 6k
	For statistics
	All biological replicates				Inhbb			Lama1			Scgb3a1			Opg
	Control	Met + Veh	Met + Clodronate		Control	Met + Veh	Met + Clodronate	Control	Met + Veh	Met + Clodronate	Control	Met + Veh	Met + Clodronate	Control	Met + Veh	Met + Clodronate
	-0.484	0.31773	0.009504		0.433991	11.1676	14.7997	0.998004	22.1866	1.89122	0.721154	27.6923	3.63678	0.940144	4.32842	1.14227
	-0.53169	0.636553	0.231952		1.63543	43.8974	14.2044	0.508982	16.3852	7.7495	1.24183	27.0764	23.1966	0.886556	7.93293	2.69633
	-0.89203	0.875929	-0.16394		0.930574	28.1653	2.67442	1.49301	20.4212	6.17864	1.03702	44.2947	10.0716	1.1733	8.09464	1.26637
	For plot
	Averaged Z-scores of each gene				Figure 6l
	Control	Met + Veh	Met + Clodronate		Veh.	Clod.
	-1.18494	0.91143	0.273512		90.3679	14.522
	-1.00818	0.914991	0.093194		182.042	22.5634
	0.994024	0.086977	-1.081		90.8405	30.5691
	1.10981	-0.21258	-0.89723		113.371
	0.267972	-0.33497	0.066993		23.3787
	-1.03031	0.85916	0.171147
	-1.2718	0.359212	0.912593
	-1.01315	1.0771	-0.06395
	-1.24088	0.411573	0.829307
	-0.76236	1.17119	-0.40883
	-1.06088	0.981157	0.079719
	0.585453	0.09007	-0.67552
	0.144459	0.102519	-0.24698
	-1.06107	1.11413	-0.05305
	-1.31617	0.76845	0.547725
	-1.04573	1.2083	-0.16257
	-0.97769	1.14969	-0.172
	-1.09439	1.19425	-0.09986
	-0.6959	0.668681	0.027214
	-1.20401	0.912693	0.291321
	-0.96148	1.17385	-0.21237
	-0.97121	0.827638	0.14357
	-0.97297	1.23423	-0.26126
	0.21828	0.034925	-0.25321
	-0.91255	1.27534	-0.36279
	-0.47643	1.11073	-0.6343
	-1.01907	1.15923	-0.14016
	0.705744	-0.72296	0.017213
	-1.27744	0.739568	0.537868
	-0.64631	1.26755	-0.62124
	-0.08554	-0.52546	0.611001
	-0.28148	0.562965	-0.28148
	-0.21413	0.007931	0.206203
	0.115004	-0.13417	0.019167
	-0.63912	0.13616	0.502957
	0.570384	-0.27216	-0.29822
	-0.52347	0.495385	0.028089
	-1.10228	0.137784	0.964491
	-0.81977	0.937976	-0.11821
	-0.64858	0.921947	-0.27337
	-1.23772	1.01794	0.219783
	-0.02162	-0.3712	0.392827
	-1.21653	0.798468	0.418066
	-1.03027	0.328942	0.701329
	-0.35763	1.12653	-0.7689
	-0.27115	0.735986	-0.46483
	-1.10921	0.871266	0.237943
	-1.27404	0.553928	0.720107
	-1.26714	0.829056	0.438081
	-1.2485	0.38762	0.860876
	-1.017	0.813601	0.2034
	-0.57073	1.19992	-0.62919
	-0.73883	0.458826	0.280009
	-0.64829	1.21114	-0.56285
	0.143776	0.163838	-0.30761
	-0.82391	0.317998	0.505907
	-1.12107	0.945881	0.175194
	-0.26465	0.191871	0.072779
