# Supplementary material for: Perivascular tenascin C triggers sequential activation of macrophages and endothelial cells to generate a pro-metastatic vascular niche in the lungs
Source: Nat Cancer. 2022 Apr 25;3(4):486–504. doi: 10.1038/s43018-022-00353-6 (PMC9046090; doi:10.1038/s43018-022-00353-6)
Supplement: Source Data Fig. 7 — Statistical Source data. [file 43018_2022_353_MOESM10_ESM.xlsx]

## Sheet: Figure 7
	Figure 7c (Top)			Figure 7c (Bottom)			Figure 7d
	GSP58	CAM-S		GSP58	TNC		TNF			IL1b			IL6			NOS2
	-0.20785	-0.00812		-0.20785	-0.75429		(-)	TNC	TNC + TLR4i	(-)	TNC	TNC + TLR4i	(-)	TNC	TNC + TLR4i	(-)	TNC	TNC + TLR4i
	-0.01206	-0.11142		-0.01206	-1.61194		1	30.3242	1.15079	1	50.8757	1.01976	1	42.5286	0.926041	1	362.202	0.606333
	-0.03054	0.070843		-0.03054	-0.79343		1	17.4803	0.952587	1	29.7932	0.97851	1	20.4778	0.966864	1	97.4803	0.46454
	0.654721	0.158337		0.654721	0.850243		1	15.7224	0.817964	1	32.7302	0.6276	1	25.3076	0.500808	1	172.452	0.433327
	-0.45633	-0.30563		-0.45633	-0.91342		1	16.7164	0.95483	1	47.9618	0.782944	1	25.252	0.934541
	-0.21454	-0.23476		-0.21454	0.889216
	0.311132	0.183861		0.311132	0.442193
	-0.21713	0.019791		-0.21713	-0.34917		Figure 7f
	0.413319	0.272579		0.413319	1.88084		shControl	shTNC #1	shTNC #2
	0.142467	-0.01274		0.142467	1.50098		42.2208	31.786	41.9799
	-0.36958	-0.07551		-0.36958	-1.31526		94.4749	23.5184	35.8796
	0.177105	-0.21369		0.177105	0.167842		79.5452	12.4415	51.4515
	-0.09433	0.087454		-0.09433	-1.16132		127.866	91.0234	45.7525
	0.243749	0.200564		0.243749	0.44018		82.0335	75.291	1.04348
	0.52834	0.301632		0.52834	0.254764		173.86	50.7291	75.6121
	-0.09106	-0.06992		-0.09106	0.626829
	-0.76536	-0.27389		-0.76536	-0.32846
	-0.11463	-0.17655		-0.11463	-0.78693		Figure 7g
	-0.35163	-0.03482		-0.35163	-0.90836		Inhbb			Lama1			Scgb3a1			Opg
	0.2529	0.088709		0.2529	0.543101		Control	Met shCont.	Met shTNC	Control	Met shCont.	Met shTNC	Control	Met shCont.	Met shTNC	Control	Met shCont.	Met shTNC
	0.500247	0.221394		0.500247	1.60242		0.938647	11.4161	4.26393	0.854184	2.8037	1.18726	0.247102	19.8816	10.079	0.942528	11.6058	2.56536
	-0.41769	-0.31304		-0.41769	0.782838		0.889419	9.38102	2.17467	1.15664	2.8725	1.74792	0.39579	28.4026	8.2789	1.22971	8.76216	3.74752
	0.529397	0.087766		0.529397	1.54475		1.0225	10.9255	5.33424	1.43031	2.24857	1.52723	0.33457	13.5684	8.33329	0.942292	7.08166	4.4751
	0.674658	0.479219		0.674658	-0.50188		1.14944	9.89737	7.84079	0.55886	3.18674	1.495	3.02254	11.319	5.99342	0.885471	5.19333	4.1822
	-0.97148	-0.49132		-0.97148	-1.50281
	-0.0459	-0.07173		-0.0459	-0.46772
	-0.35928	-0.02986		-0.35928	-1.15167		Figure 7h (left)			Figure 7h (right)
	-0.00821	0.021979		-0.00821	0.487057		MDA231-LM2			4T1
	0.299536	0.228876		0.299536	0.533255		Vehicle	TLR4i		Vehicle	TLR4i
	0.008953	-0.20931		0.008953	-0.04173		86.9208	36.4548		35.6122	47.5451
	-0.20368	-0.26671		-0.20368	-1.49194		32.8813	10.5662		124.922	16.0348
	-0.19964	-0.1921		-0.19964	0.487224		74.8377	46.9696		139.465	33.1883
	-0.81112	-0.59179		-0.81112	-1.31098		205.36	78.5933		145.748	76.0721
	0.242039	0.216044		0.242039	-0.70922		73.3508	60.5941		91.3233	18.5586
	-0.32408	-0.17275		-0.32408	-0.86247		98.3836	43.4731		78.1602	66.1307
	0.050569	0.009239		0.050569	-1.26677		102.184	32.1581		95.4308	69.2509
	-0.06313	-0.19466		-0.06313	-1.21528		223.766	36.4177		89.3376	76.5491
	0.726234	0.662798		0.726234	0.357489		70.118				70.2639
	-0.36261	-0.07085		-0.36261	-0.23616		32.1975
	0.062976	-0.03503		0.062976	-0.22987
	0.326725	-0.02257		0.326725	2.20017
	0.236259	0.224569		0.236259	-0.05305		Figure 7i
	-0.1285	0.004031		-0.1285	-0.48128		Inhbb			Lama1			Scgb3a1			Opg
	0.177871	0.164081		0.177871	0.193598		Control	Met Vehicle	Met TLR4i	Control	Met Vehicle	Met TLR4i	Control	Met Vehicle	Met TLR4i	Control	Met Vehicle	Met TLR4i
	-0.19625	0.096111		-0.19625	-1.23631		0.93786	5.57033	3.82262	0.888078	5.01042	3.00505	0.211524	9.02268	8.00581	1.00838	6.20056	4.38617
	-0.33786	-0.12795		-0.33786	-0.83665		0.925752	7.23509	2.81326	1.06887	6.18726	3.00362	0.492139	13.9238	8.06674	1.37786	9.93444	4.02626
	-0.22509	0.085804		-0.22509	-0.78467		1.13083	11.0585	3.01266	1.52973	4.27278	3.73248	0.30603	30.4141	4.15308	0.66892	4.15994	3.66555
	0.284856	0.117622		0.284856	1.44731		1.00556	5.09778		0.51332	6.92612		2.99031	15.1905		0.944844	7.53853
	-0.07352	-0.10245		-0.07352	2.09881
	-0.41494	-0.43294		-0.41494	-0.00354
	0.434158	-0.01014		0.434158	1.48357
	0.579132	0.13084		0.579132	0.395366		Figure 7k
	-0.04151	0.204781		-0.04151	-0.0561		Vehicle	TLR4i
	0.401608	0.21131		0.401608	-0.27785		76.9016	26.9809
	0.045439	0.181339		0.045439	2.50983		99.7776	23.6905
	-0.09739	0.001029		-0.09739	0.183377		44.3341	14.7408
	0.29863	0.050809		0.29863	0.54878		141.046
	-0.24853	-0.20927		-0.24853	-0.01718		130.086
	-0.27953	-0.19176		-0.27953	0.98279		107.854
	0.121591	0.000215		0.121591	0.01179
	-0.2834	0.088649		-0.2834	-0.28649
	-0.33665	-0.20606		-0.33665	-0.95499		Figure 7l
	-0.04941	0.140511		-0.04941	-0.80984		Inhbb		Lama1		Scgb3a1		Opg
	0.582343	0.179693		0.582343	0.323889		Vehicle	TLR4i	Vehicle	TLR4i	Vehicle	TLR4i	Vehicle	TLR4i
	0.097458	0.266864		0.097458	-0.06073		1.19194	0.346066	1.00646	0.30344	0.498277	0.114267	0.989799	0.562305
							1.62003	0.361479	1.71377	0.347698	3.1504	0.131212	1.69375	0.73379
							0.774807	0.619479	0.890964	0.26619	1.54414	0.113481	0.839718	0.431863
							0.898156		1.09295		0.300231		0.704375
							0.543373		0.469443		0.225068		0.651818
							0.971694		0.826414		0.281895		1.12054
							Figure 7m					Figure 7n
							Control		4 gene OE			Control		4 gene OE
							shNS	shTNC	shNS	shTNC		Vehicle	TLR4i	Vehicle	TLR4i
							1.31277	0.458627	1.04774	0.630451		1.35422	0.518954	1.11094	1.42121
							1.00842	0.131838	0.762172	1.24481		0.655218	0.323004	2.68003	0.473821
							1.0519	0.511923	1.01355	0.927075		1.33171	1.04507	0.273008	1.3675
							0.663396	1.24264	0.986399	0.406224		0.408719	0.641204	0.792574	0.300815
							0.991587	0.361852	1.14426	0.561071		0.668285	0.318735	1.25899	1.93884
							0.868165	0.343619	0.782282	0.594253		1.57887	0.654028	0.889057	1.21423
