# Supplementary material for: Perivascular tenascin C triggers sequential activation of macrophages and endothelial cells to generate a pro-metastatic vascular niche in the lungs
Source: Nat Cancer. 2022 Apr 25;3(4):486–504. doi: 10.1038/s43018-022-00353-6 (PMC9046090; doi:10.1038/s43018-022-00353-6)
Supplement: Source Data Fig. 8 — Statistical Source data. [file 43018_2022_353_MOESM11_ESM.xlsx]

## Sheet: Figure 8
	Figure 8a								Figure 8c						Figure 8d
	Mac. depletion vs. Control	Anti-VEGF (B20) vs. Control							TLR4i	(-)	(+)	(-)	(+)		TLR4i	(-)	(+)	(-)	(+)
	-2.41066	NS	GSP58						B20	(-)	(-)	(+)	(+)		B20	(-)	(-)	(+)	(+)
	-2.16612	NS	IMMUNE_EFFECTOR_PROCESS							65.1793	91.4261	55.993	55.1181			173.9	34.8802	36.8481	20.1723
	-2.15771	NS	INNATE_IMMUNE_RESPONSE							75.2406	80.9274	29.3088	29.7463			65.902	23.7125	34.3162	29.9427
	-2.09448	NS	CYTOKINE_MEDIATED_SIGNALING_PATHWAY							131.234	95.3631	73.0534	40.6824			68.2074	67.6774	19.3843	20.5341
	-1.95604	NS	REGULATION_OF_INNATE_IMMUNE_RESPONSE							89.6763	24.9344	73.4908	42.4322			91.9904	30.4078	31.8949	8.7908
	-1.90121	NS	INFLAMMATORY_RESPONSE							138.67	83.9895	82.2397	64.3045				28.9147	66.6773
	-1.86589	NS	ACUTE_PHASE_RESPONSE							96.0737	45.886	25.606	74.3598
	-1.8433	NS	POSITIVE_REGULATION_OF_IMMUNE_RESPONSE							122.089	178.832	81.9392	27.04
	-1.81394	NS	ACTIVATION_OF_IMMUNE_RESPONSE							117.788	45.2714	28.269	23.5575
	-1.74246	NS	ACTIVATION_OF_INNATE_IMMUNE_RESPONSE							180.061	48.9587	50.5975	50.1878
	-1.63133	NS	REGULATION_OF_INFLAMMATORY_RESPONSE							46.0908	61.2496	58.1769	32.5708
	NS	-2.63809	MITOTIC_NUCLEAR_DIVISION							37.8969	28.4739	128.849	35.8484
	NS	-2.61828	CELL_CYCLE_G1_S_PHASE_TRANSITION
	NS	-2.57182	DNA_REPLICATION
	NS	-2.5625	CELL_DIVISION						Figure 8e
	NS	-2.50194	CELL_CYCLE_PHASE_TRANSITION						TLR4i	(-)	(+)	(-)	(+)
	NS	-2.44172	CYTOKINESIS						B20	(-)	(-)	(+)	(+)
	NS	-2.39327	CELL_CYCLE_CHECKPOINT							1.35172	4.1904	1.9965	1.6677
	NS	-2.33761	MITOTIC_RECOMBINATION							0.797271	2.28728	2.4817	3.90075
	NS	-2.33317	DNA_REPLICATION_INITIATION							2.11799	2.12646	1.94507	1.77625
	NS	-2.21817	MITOTIC_CELL_CYCLE_CHECKPOINT							1	1.44464	1.40764	3.28449
										0.272301	1.70735	1.19831	2.9839
