# Supplementary material for: Perivascular tenascin C triggers sequential activation of macrophages and endothelial cells to generate a pro-metastatic vascular niche in the lungs
Source: Nat Cancer. 2022 Apr 25;3(4):486–504. doi: 10.1038/s43018-022-00353-6 (PMC9046090; doi:10.1038/s43018-022-00353-6)
Supplement: Source Data Extended Data Fig. 1 — Statistical Source data. [file 43018_2022_353_MOESM12_ESM.xlsx]

## Sheet: Extended Data Fig. 1
	Extended Data Figure 1b				Extended Data Figure 1d
	Week1	Week2	Week3			Pecam1	VE-cad	Tie2	Vwf	E-cad	Epcam	Fsp1	Pdgfrb	CD45	CD14	Luciferase	hHprt
	0.72	1.79	11.55		EC fra.	1	1	1	1	0.00352097	0.000841933	0.00983481	0.088392	0	0.0241075	0.000893991	0.00729089
	0.962	0.62	11.18		Total lung	0.182474	0.183376	0.201558	0.12502	1	1	1	1	1	1	1	1
	0.455	6.89	17.34
	1.072	3.23	18.53
	0.815	7.67
	0.579	1.71
	0.667	4.89
	1.048
	1.317
	0.635
	0.827
	Extended Data Figure 1f				Extended Data Figure 1g (left)					Extended Data Figure 1g (right)					Extended Data Figure 1h						Extended Data Figure 1i				Extended Data Figure 1l
	W1	3.23443			For statistics					For statistics					For statistics						Week1	Week2	Week3		Months	GSP58-High	GSP-Low
		2.11531			All biological replicates					All biological replicates					All biological replicates					IFN	1.92965	2.35022	2.47972		58	1
		1.65553			Control	Week1	Week2	Week3		Control	Week1	Week2	Week3		Control	Week1	Week2	Week3			1.98779	2.2703	2.23672		57	1
	W2	9.84792			-0.33604	-0.04329	-0.12656	0.332754		-0.00683	-0.26303	-0.00651	0.220238		-0.10324	-0.28268	0.227088	0.36604			2.00125	2.16952	2.22841		53	1
		7.56759			-0.22423	-0.20585	-0.26935	0.420014		-0.20915	0.088751	0.032723	0.389504		-0.23758	-0.4356	0.111853	0.189537			1.83199	1.90343	2.08361		3	1
		5.08705			-0.46474	-0.06668	-0.13754	1.12152		-0.15536	-0.25508	-0.00544	0.170184		-0.31287	0.056472	0.09527	0.325707			1.84758	2.10945	2.04501		34	1
		3.60159																			1.77689	1.88781	1.92807		34	1
	W3	33.4803			For plot					For plot					For plot						1.71813	1.72708	1.90835		17	1
		22.6274			Averaged Z-scores of each gene					Averaged Z-scores of each gene					Averaged Z-scores of each gene						1.68221	1.87133	1.87614		68		1
		21.6123			Control	Week1	Week2	Week3		Control	Week1	Week2	Week3		Control	Week1	Week2	Week3				1.92849	2.28424		29		1
		7.96813			0.099351	-0.01419	0.38321	-0.46837		-0.61479	0.879089	0.017237	-0.28154		-0.77696	-0.9505	1.05304	0.674419				1.84612	2.00567		23		1
		7.84988			0.058177	0.756298	0.15126	-0.96573		-0.24647	-0.75356	-0.55551	1.55554		-0.58322	-0.07507	0.017323	0.640964				1.76936	1.81636		70		1
		7.78683			-0.28689	-0.33362	-0.8709	1.49141		0.637338	0.34895	-0.78153	-0.20476		-0.20304	-1.15056	0.74448	0.60912					1.78268		171		1
		6.2595			-0.28198	-0.31836	-0.24559	0.845938		-0.22785	1.31016	-0.51267	-0.56963		0.333723	-0.74446	0.128355	0.282381					1.68495		114		1
		5.39067			0.179912	6.44e-15	-0.14393	-0.03598		-0.51209	0.299525	0.18358	0.028986		0.431081	-0.87941	-0.1207	0.569027					1.67921
		5.05878			-0.43679	0.016178	-0.60936	1.02997		-0.15145	-0.63297	-0.6252	1.40961		0.23221	-0.8824	-0.04644	0.696631					1.45805
		4.25729			-0.81236	-0.35583	-0.12756	1.29574		-0.52455	-0.11744	0.070462	0.571525		0.27282	-0.39144	0.130479	-0.01186		MYC			1.5743
		3.68099			0.167096	0.248606	0.044831	-0.46053		-0.90666	0.339999	0.40476	0.161904		-0.21007	-0.50665	-0.45722	1.17394					1.54552
		3.4546			-0.07837	-0.70535	1.23828	-0.45456		0.026037	0.505126	0.484296	-1.01546		-1.30283	0.151492	0.030298	1.12104					1.45624
		2.66464			-0.91315	-0.38155	0.321533	0.973173		0.967234	-1.40883	-0.19516	0.636751		0.226087	0.67826	0.316522	-1.22087					1.41945
		2.29653			-0.62092	-0.1455	-0.63732	1.40374		0.972483	-0.42827	-0.03076	-0.51345		-1.05884	0.783734	-0.3039	0.579004					1.41193
		2.09667			-0.47219	0.048543	-0.92231	1.34596		-0.38369	0.741796	-0.38369	0.025579		-0.73434	0.428615	-0.75832	1.06404					1.38125
		2.02019			-0.70971	-0.45163	-0.20789	1.36924		0.014087	-0.32401	0.577585	-0.26766		-0.07644	-0.72194	0.331245	0.46714		E2F			2.90175
		2.00016			0.683146	-0.07067	-0.79308	0.180602		-0.32229	-0.71532	-0.35373	1.39135		0.20559	-0.53967	0.128493	0.20559					2.41053
		1.35555			-0.49404	-0.14175	-0.81882	1.45461		0.400847	-0.6339	-0.58729	0.820338		0.154585	0.278252	-0.27825	-0.15458					2.19833
					0.077889	0.359771	0.686161	-1.12382		-0.26443	0.038784	0.483034	-0.25738		0.143708	-0.71854	0.277835	0.296996					2.0748
					-0.54848	-0.61385	-0.28987	1.4522		0.680379	0.447771	0.308206	-1.43636		0.431923	-0.5519	-0.43192	0.551902					1.9574
					-0.50721	-0.31688	-0.65299	1.47707		-0.06961	-0.80938	-0.48106	1.36005		-0.87106	-0.01131	0.486437	0.395937		TNF			1.68937
					-0.35101	0.947726	-0.49141	-0.1053		0.02741	-0.66331	0.038374	0.597532		-0.3101	-0.11927	-0.02385	0.453223					1.59668
					-0.26364	0.344287	-0.549	0.468355		-0.01	-0.93001	0.190001	0.750005		-1.32254	0.363212	-0.11368	1.073					1.55672
					-0.53526	-0.35708	-0.69648	1.58882		0.396054	-0.43795	-0.89686	0.938758		0.321685	0.052367	0.561078	-0.93513		ILs			2.84258
					-0.59159	-0.2321	-0.72771	1.5514		-0.29058	-0.60579	-0.64027	1.53665		-0.2655	-0.0914	0.204569	0.152338					2.15999
					-0.58312	-0.85495	-0.057	1.49507		-0.51848	-0.572	-0.33116	1.42165		-0.83683	0.278942	-0.10729	0.665169					1.62608
					0.051813	-0.86603	1.35455	-0.54034		0.33928	-0.6569	1.2344	-0.91678		0.015864	-0.1745	0.698005	-0.53937					1.52926
					-0.35278	-0.58474	1.01968	-0.08215		0.557785	-0.96957	-0.49789	0.909676		0.378994	-0.68859	0.720621	-0.41102		TGFbeta			1.7725
					-0.65515	-0.35253	-0.59077	1.59845		-0.40564	0.6986	0.653529	-0.94649		-0.2618	0.447072	0.575958	-0.76123					1.49871
					-0.90803	-0.09828	-0.05134	1.05766		-0.18986	0.122853	0.547252	-0.48024							WNT			1.72401
					-1.0656	-0.04379	-0.02919	1.13858		-0.48951	0.410632	-0.63799	0.716866										1.78127
					-1.12465	0.736516	-0.23615	0.624285		0.737832	-0.59905	-0.88795	0.749161
					-0.77226	0.201809	-0.5247	1.09515		0.273938	1.1695	-1.01146	-0.43198
					-0.47188	-0.35613	-0.73898	1.56698		-0.25857	0.840341	-0.54945	-0.03232
					-0.51616	-0.32558	0.309694	0.532039		0.654706	-0.14549	-0.24248	-0.26673
					-0.72862	-0.43006	-0.21681	1.37549		-0.98287	-0.14638	0.004182	1.12507
					-0.06936	0.416146	0.762935	-1.10972		1.3398	-0.298	-0.50152	-0.54028
					0.33928	-0.6569	1.2344	-0.91678		-0.51669	-1.10321	1.01011	0.609791
					0.132493	0.695588	-0.06625	-0.76183		-0.72083	0.206553	-0.1644	0.678674
					0.233092	-0.79573	1.21369	-0.65105		0.868776	-0.80442	0.967782	-1.03214
					0.596561	0.161569	0.559276	-1.31741		0.128422	-0.46889	1.2872	-0.94674
					0.203054	-0.52261	-0.93538	1.25494		-0.52595	-0.27504	0.5356	0.265387
					0.714285	-0.63428	0.862856	-0.94286		0.263425	-0.761	0.234155	0.263425
					-0.10787	-0.20975	-1.03076	1.34837		0.153753	-0.85884	0.483003	0.222088
					-0.52836	0.57916	-0.44707	0.396267		0.379737	-0.58265	-0.90731	1.11022
					-0.24595	0.40055	0.147571	-0.30217		1.43356	-0.54139	-0.24488	-0.64729
					-0.63279	0.178833	-0.12381	0.577767		0.786931	0.855859	-0.25274	-1.39005
					-0.39719	-0.51258	-0.22855	1.13833		-0.95472	0.529473	-0.02085	0.446091
					0.25289	-0.42148	0.365286	-0.19669		-0.18887	-0.89953	0.214478	0.873918
					-0.66909	-0.01029	-0.42204	1.10143		0.909116	-0.31969	0.70931	-1.29874
					-0.20075	0.200754	0.200754	-0.20075		-0.3888	-0.06544	-0.17323	0.627468
					-0.53682	-0.30228	-0.48991	1.32901		-1.24718	0.867475	0.318366	0.061337
					-0.98753	-0.28454	-0.12553	1.39761		0.913578	-0.63616	0.760518	-1.03794
					0.0553	-0.41475	0.248851	0.1106		-1.22231	-0.49885	0.579236	1.14192
					0.113038	-0.43959	0.263754	0.062799		-0.56301	-0.1555	-0.6488	1.36731
					-0.60875	-0.38467	-0.55647	1.54989		-0.35405	-0.2775	0.794228	-0.16267
					-0.56002	-0.44772	-0.53638	1.54411		1.30742	-0.7957	-0.4583	-0.05342
					-0.18201	-0.25605	-0.00925	0.44731		0.023406	-0.31988	-0.52274	0.819213
					0.50612	-0.69763	-0.20518	0.396689		-0.50187	-0.26288	-0.0239	0.788646
					-0.64284	-0.54946	-0.24061	1.43291		0.266135	-0.60324	-0.24839	0.585496
					-1.3723	0.290143	-0.05489	1.13705		-0.39022	1.32336	-0.20359	-0.72955
					-1.48314	0.242344	0.145406	1.09539		1.16216	-0.74252	-0.44743	0.027784
					-0.33617	0.267566	0.10291	-0.0343		-0.74719	-0.15748	-0.34511	1.24978
					-0.57664	-0.16264	-0.5175	1.25679		0.735693	0.078265	0.65221	-1.46617
					-0.48816	-0.25361	-0.7227	1.46447		0.527483	-1.1536	0.104353	0.521765
					-0.40897	-0.54673	-0.46063	1.41632		-0.75388	-0.68534	0.195812	1.2434
					-0.56425	-0.27228	-0.67084	1.50737		1.12202	-0.57634	-0.41692	-0.12876
					-0.82055	-0.24885	-0.45735	1.52675		-0.57642	0.617588	0.185276	-0.22645
					-1.02053	-0.04787	-0.31592	1.38432		0.746471	-1.11729	-0.01129	0.382103
					0.142535	0.883716	0.028507	-1.05476		-0.38254	-0.64162	-0.27729	1.30146
					-0.72055	0.201085	-0.30163	0.821095		-0.31983	-0.31983	-0.76125	1.4009
					-0.15971	-0.83848	0.31942	0.678767		0.834995	-0.04912	0.714931	-1.50081
					-0.67403	-1.01212	0.487639	1.19851		-0.80961	-0.47497	0.161922	1.12266
					-0.55168	-1.04519	0.162496	1.43438		-0.26487	-0.94646	-0.21763	1.42896
					-1.22723	0.270658	0.211336	0.745237		0.337657	-0.68185	0.163382	0.18081
					-0.68904	-0.04978	-0.53184	1.27066		-0.87005	-0.52034	-0.00632	1.39671
					0.392544	-0.47376	-0.25718	0.3384		0.102353	0.409413	0.750591	-1.26236
					0.104474	0.61322	0.086305	-0.804		-0.68181	-0.81347	0.211597	1.28369
					0.7568	-0.41754	-0.13048	-0.20877		-0.83689	-0.10344	-0.32911	1.26944
					0.422482	-0.07213	0.09274	-0.44309		1.5161	-0.83336	-0.11044	-0.5723
					-0.60496	-0.33748	-0.56735	1.50979		-0.82286	-0.02713	0.171806	0.67818
					0.135743	-0.80452	-0.28142	0.950199		-0.75234	0.890613	0.093535	-0.2318
					-0.69173	-0.65276	0.893081	0.451412		-1.23111	0.091874	0.238871	0.900361
					-0.89368	0.190595	-0.38543	1.08851		0.615009	-0.75349	0.22401	-0.08553
					-0.39111	-0.19426	-0.5258	1.11117		-0.32243	0.310703	-1.02591	1.03763
					-0.48005	-0.17123	-0.80074	1.45202		0.829189	-0.61681	0.413465	-0.62585
					-0.19195	-0.62299	-0.44788	1.26281		0.48454	-0.01468	-1.13793	0.668078
					-0.46069	0.329061	-0.82923	0.960859		-1.26853	-0.34866	0.600882	1.01631
					0.042484	-0.80719	0.948801	-0.1841		-0.28235	-0.23324	-0.96981	1.4854
					-0.62377	-0.03512	-0.5435	1.20239		-0.55168	-1.04519	0.162496	1.43438
					1.14792	-1.10813	-0.67045	0.630662		-0.89113	-0.03765	0.263573	0.665208
					-0.13388	-0.17507	-0.75179	1.06074		0.731092	-0.74403	0.938127	-0.92519
					-1.07292	0.208624	-0.41725	1.28155		-0.58938	0.007101	1.00124	-0.41896
					-0.27428	-0.15238	-0.21333	0.63998		-1.14137	-0.31684	0.553508	0.9047
					-0.63586	0.303255	-0.59673	0.929328		-0.09029	-0.90286	-0.40629	1.39943
					-0.47513	-0.08909	-0.56422	1.12844		-0.96328	-0.54627	0.221011	1.28854
					-1.01903	-0.20776	-0.16819	1.39499		0.307379	0.711363	0.483024	-1.50177
					-1.04872	0.277602	-0.33929	1.11041		0.201763	0.943379	-0.19086	-0.95429
					-0.64186	-0.33066	0.136153	0.836368		-0.49551	0.058679	-0.60635	1.04318
					-0.90429	-0.01311	-0.09174	1.00913		-1.10766	-0.54268	0.617021	1.03332
					-0.81503	-0.14231	-0.14231	1.09965		-0.88287	-0.52445	-0.08697	1.49428
					-1.39809	0.129235	0.27022	0.998638		0.170544	-0.82776	1.23541	-0.57819
					-0.79267	-0.02271	-0.6283	1.44368		-1.38711	0.024859	0.11435	1.2479
					-0.07337	0.166756	-0.82044	0.727055		-0.29385	1.0226	-0.10579	-0.62296
					0.104567	-0.61246	-0.05477	0.56267		0.668156	0.758143	-0.97861	-0.44769
					-0.80349	-0.20696	-0.20696	1.21741		-0.7603	-0.2903	-0.34559	1.39618
					-0.79093	-0.24717	-0.22245	1.26054		0.181597	0.411914	0.140258	-0.73377
					-0.44289	-0.47241	-0.44289	1.35818		1.04374	-0.85534	-0.0113	-0.1771
					-0.97269	-0.41687	0.149443	1.24012		0.903661	-0.50999	-0.11631	-0.27736
					-0.06305	-0.87007	-0.13871	1.07183		0.426925	-0.12301	-0.61506	0.311149
					0.010696	-0.23176	-0.61683	0.837886		-0.23972	0.579326	0.039954	-0.37956
					-0.50551	-0.33534	-0.7007	1.54154		-0.5522	-0.58782	0.195941	0.944078
					-0.35489	0.456291	0.988631	-1.09003		-0.11205	-0.6657	0.665695	0.112048
					0.431559	-0.10789	-1.9e-14	-0.32367		-1.01496	0.615249	0.113645	0.286071
					-0.52501	-0.4106	-0.23344	1.16904		-0.53692	-0.12717	-0.72061	1.3847
					-0.32624	-0.46361	-0.58724	1.3771		-0.79139	0.104047	-0.40042	1.08776
					-0.57839	-0.3796	-0.6167	1.57469		-0.43073	0.161523	-0.0673	0.336505
					-0.56179	0.001985	-0.52209	1.0819		-0.75489	-0.54352	0.181173	1.11723
					-0.9362	0.062413	0.18724	0.686545		-0.78459	0.873	0.022101	-0.11051
					0.594574	-0.54503	0.511995	-0.56154		0.217204	-0.46274	0.26757	-0.02204
					-0.86734	0.520403	-0.29414	0.641076		-0.52501	-0.85626	0.043751	1.33752
					0.130554	0.010043	0.873709	-1.01431		-0.83634	0.836339	-0.03345	0.033454
					-0.12996	0.38987	-0.85771	0.597801		0.197173	0.448121	0.842467	-1.48776
					-1.10289	0.390788	-0.165	0.877101		0.101941	0.828271	-0.40139	-0.52882
					0.283282	-0.46816	-0.01491	0.199788		0.123961	-0.43048	-0.59276	0.899283
					-0.8519	-0.35362	0.401841	0.803681		-0.1656	-0.29299	0.242032	0.216555
					-0.93212	-0.29532	-0.30455	1.53199		0.604622	0.105321	0.183337	-0.89328
					-0.41284	-0.92848	0.076693	1.26462		-0.25533	-0.74001	-0.16877	1.16411
					0.137551	0.339293	-0.30261	-0.17423		-1.20369	0.876761	0.163464	0.163464
					-0.2617	-0.37946	0.745833	-0.10468		0.48511	-0.68472	0.698651	-0.49904
					-0.72977	-0.06885	-0.61961	1.41822		-0.82983	0.823969	-0.06744	0.073307
					-0.62423	-0.96236	0.468175	1.11842		-1.13882	0.478441	0.074125	0.586258
					0.191066	0.076426	0.55409	-0.82158		-1.24892	0.213231	-0.03046	1.06615
					-0.90756	-0.33552	0.258517	0.984565		-0.6953	-0.87	0.310962	1.25433
					-0.03231	-0.01906	-0.00911	0.060483		-0.83294	0.674287	-0.72717	0.885828
					-0.66243	-0.01051	0.157722	0.515227		1.06163	0.017843	-0.63341	-0.44606
					0.425783	-0.00655	0.085157	-0.50439		-0.98372	0.005753	0.465971	0.511993
					-0.58255	-0.36828	-0.15401	1.10483		0.509267	0.509267	-0.50927	-0.50927
					-0.32698	0.768401	-0.34333	-0.09809		-0.72696	-0.27496	-0.32016	1.32209
					-1.10622	-0.01941	-0.05391	1.17954		0.922776	-0.70354	0.452419	-0.67165
					-0.20557	-0.3212	1.02785	-0.50108		0.87085	0.558126	-0.86651	-0.56247
					-0.66118	-0.79437	0.011099	1.44446		-0.72698	0.647095	-0.72698	0.806872
					-0.9712	-0.06584	-0.34568	1.38272		0.037787	-0.38817	0.862228	-0.51184
					-0.98575	0.341996	-0.5834	1.22716		-0.56251	0.435494	-0.23589	0.362912
					-0.25188	-0.10795	-0.17991	0.539735		0.481245	0.588189	0.459857	-1.52929
					0.106804	0.106804	-0.27769	0.064082		-0.3509	-0.07182	-0.5561	0.978822
					0.250494	-0.95188	0.384091	0.317292		0.018853	-0.50903	0.961502	-0.47132
					-0.11735	-0.14669	-0.46941	0.733451		0.496665	-0.72143	-0.43141	0.656178
					-0.41534	0.595922	-0.84874	0.668155		1.19649	-0.9461	-0.80664	0.556249
					-0.97227	0.027779	-0.15741	1.1019		0.193606	-1.26178	0.206958	0.861212
					-0.62989	0.847099	-1.0643	0.847099		-0.2829	0.282896	-0.8025	0.802502
					-0.23168	-0.25287	-0.92541	1.40996		-0.22282	-0.50542	-0.74455	1.4728
					-0.26706	0.153148	-0.90496	1.01887		-1.45065	0.360354	0.341874	0.748427
					-0.78944	-0.05828	-0.10067	0.948383		0.461284	-0.04968	0.319351	-0.73096
					-0.32598	0.402684	0.210929	-0.28763		-0.78145	-0.51159	0.612789	0.680252
					0.047877	0.485614	0.485614	-1.01911		-0.80047	-0.57397	-0.09008	1.46452
					-0.11254	0.197918	-0.09702	0.011642		0.344697	-0.75833	0.913448	-0.49981
					-0.83959	0.4078	0.071965	0.359823		-1.46637	-0.06236	0.388215	1.14051
					-0.47726	-0.19636	-0.74254	1.41616		0.678987	0.345899	0.465469	-1.49035
					0.532555	-0.74004	0.864538	-0.65705		-0.01227	-0.62066	-0.19871	0.831638
					-0.45821	-0.01066	-0.4369	0.905772		0.383796	-0.69353	0.922458	-0.61273
					-0.38916	-0.43958	-0.67276	1.50151		-0.15312	0.598546	-0.48719	0.041759
					-0.677	0.771469	0.188931	-0.2834		0.487164	0.364276	-0.10094	-0.7505
					-0.03871	-0.45899	0.13825	0.359451		-0.44946	0.889741	-0.00917	-0.43111
					0.10883	-0.49578	-0.59252	0.979471		-0.24619	-0.01448	-0.07241	0.333076
					-0.60679	-0.29021	-0.4485	1.3455		-0.82374	-0.29906	0.120675	1.00213
					0.053722	-0.51035	-0.67152	1.12815		-1.14346	0.007015	0.231499	0.904949
					-0.43213	-0.33569	-0.72888	1.4967		-0.66774	0.480647	0.029032	0.158065
					-0.61149	0.256432	-0.03288	0.387935		-0.32682	0.723882	-0.41234	0.015272
					-0.69551	-0.55641	-0.2782	1.53011		-0.04881	-0.21965	-0.67115	0.939609
					-0.82486	0.527057	0.668866	-0.37107		-0.8154	0.596337	-0.30425	0.523316
					-0.71729	0.318797	0.139474	0.259022		-1.44627	0.315213	0.009271	1.12179
					-0.30765	-0.72995	-0.4802	1.5178		0.56576	0.430364	0.314311	-1.31043
					-0.42614	0.728561	-0.31617	0.013746		1.34819	-1.0076	-0.1703	-0.1703
					-0.60635	-0.37039	-0.49112	1.46786		-1.35503	-0.03619	0.23723	1.15398
					-0.16245	0.078215	-0.8363	0.920533		-0.8863	-0.37197	0.656692	0.601585
					-0.8214	-0.26347	0.7904	0.294463		0.507319	-0.63294	0.430013	-0.30439
					-0.62955	-0.10193	-0.41371	1.14519		0.846887	-0.43285	0.737391	-1.15142
					-0.62743	-0.23186	-0.67397	1.53325		0.664128	-0.15216	-0.2166	-0.29537
					0.350886	-0.54228	0.861265	-0.66987
					0.550083	0.2167	0.016669	-0.78345
					-0.35726	-0.47634	-0.35726	1.19085
					-0.37177	-0.09452	-0.91508	1.38137
					1.06407	0.340503	-0.68101	-0.72357
					-0.62051	0.115919	-0.83871	1.3433
					0.744164	-0.60316	0.368165	-0.50916
					-0.22424	-0.61307	-0.54679	1.3841
					-0.34084	0.352395	-0.91854	0.906984
					-0.7372	0.00641	0.544884	0.185902
					-0.89009	-0.09469	-0.33457	1.31935
					-0.0711	0.533231	-0.39104	-0.0711
					-0.47823	0.036787	-0.86309	1.30453
					0.100002	-0.02308	-0.33078	0.253852
					-0.4637	-0.3825	-0.7073	1.5535
					0.872172	-0.09325	-0.40043	-0.37849
					-0.74004	0.054149	-0.66784	1.35373
					-0.01057	0.097767	-1.14942	1.06223
					0.257338	0.352488	-0.42601	-0.18381
					-0.28658	-0.53222	-0.46671	1.2855
					-0.35071	-0.1503	-0.48849	0.989498
					-0.93382	0.489942	-0.18006	0.623943
					0.354428	0.17267	0.027264	-0.55436
					-0.74168	0.529773	0.105955	0.105955
					-0.66126	0.211983	-0.34487	0.794146
					-0.68322	0.599129	0.136643	-0.05256
					-0.10578	0.290036	-0.93835	0.754093
					-0.47828	-0.06686	-0.02571	0.570848
					-0.80294	0.012353	-0.42412	1.2147
					-0.64589	0.469739	-0.64589	0.822044
					-0.49793	-0.41264	-0.57319	1.48377
					0.47409	-0.54994	-0.36031	0.436163
					-0.55569	-0.49809	-0.43032	1.4841
					0.81732	-0.7876	-0.10402	0.074302
					-0.37773	-0.16492	1.0055	-0.46285
					-0.41882	-0.1887	-0.5661	1.17362
					-0.44054	-0.26539	-0.50954	1.21547
					-0.37555	-0.01723	-0.55471	0.947494
					-0.47466	0.723518	-0.16129	-0.08756
					-0.1701	-0.0729	0.823487	-0.58049
					0.126094	0.090067	0.450336	-0.6665
					-0.95989	-0.01223	-0.42798	1.4001
					-0.51262	0.801415	-0.6859	0.397098
					0.014199	-0.29817	-0.24137	0.525345
					-0.61723	-0.16002	0.937281	-0.16002
					0.562764	0.389606	0.01665	-0.96902
					-0.05586	-0.16759	-0.02793	0.251379
					0.089378	0.983155	-0.49158	-0.58096
					0.589106	0.06396	-0.75742	0.104356
					0.777507	-0.49326	0.57686	-0.86111
					-0.02337	1.14492	-0.91127	-0.21029
