# Supplementary material for: Perivascular tenascin C triggers sequential activation of macrophages and endothelial cells to generate a pro-metastatic vascular niche in the lungs
Source: Nat Cancer. 2022 Apr 25;3(4):486–504. doi: 10.1038/s43018-022-00353-6 (PMC9046090; doi:10.1038/s43018-022-00353-6)
Supplement: Source Data Extended Data Fig. 2 — Statistical Source data. [file 43018_2022_353_MOESM13_ESM.xlsx]

## Sheet: Extended Data Fig. 2
	Extended Data Figure 2a													Extended Data Figure 2b
	Nid2				Prnd				Mest					IgG	B20
	Control	Met. + IgG	Met + B20 (5 mg/kg)	Met + B20 (10 mg/kg)	Control	Met. + IgG	Met + B20 (5 mg/kg)	Met + B20 (10 mg/kg)	Control	Met. + IgG	Met + B20 (5 mg/kg)	Met + B20 (10 mg/kg)		16.7772	9.53125
	0.956823	5.69432	1.91112	1.53263	0.732005	57.0057	14.0455	10.9845	1.06613	6.50669	1.84727	1.72561		9.373	8.5044
	0.968566	5.37509	2.18654	0.548249	0.943353	82.0757	44.1782	8.87931	1.45179	3.82721	1.85671	0.8004		18.3892	10.0076
	1.07461	5.52358	3.61764	1.52979	1.32464	55.2048	30.5923	38.5272	0.482072	8.19613	5.23916	3.43867		10.6388	9.07025
															7.394
	Extended Data Figure 2c						Extended Data Figure 2g
	Enriched GO terms				(-) Log10 FDRq		Nid2			Prnd			Mest
	Cell cycle				30.12		Control + IgG	Met. + IgG	Met. + DC101	Control + IgG	Met. + IgG	Met. + DC101	Control + IgG	Met. + IgG	Met. + DC101
	Cell division				20.6		0.87585	3.37482	0.841976	0.239275	73.7542	3.89158	0.683852	7.65329	1.50466
	Mitotic nuclear division				16.26		0.787829	3.00616	1.75436	2.00488	63.811	28.4664	0.834817	4.79176	5.19279
	Cytokinesis				5.36		1.33632	3.07357	2.21822	0.755841	40.7092	14.949	1.48133	3.53844	2.31248
	DNA replication				4.24
	Cellular response to DNA damage stimulus				4.2
	Chromosome segregation				3.74
	Mitotic cell cycle checkpoint				2.17
	G1/S transition of mitotic cell cycle				2.2
	Mitotic cytokinesis				2.2
	Extended Data Figure 2h						Extended Data Figure 2j				Extended Data Figure 2k				Extended Data Figure 2l				Extended Data Figure 2m
	Repressed cellular functions REACTOME				(%)		For statistics				For statistics				For statistics				For statistics
	Proliferation/Cell cycle				56.3636		All biological replicates				All biological replicates				All biological replicates				All biological replicates
	RNA processiong/transport				12.7273		Control + IgG	Met. + IgG	Met. + DC101		Control + IgG	Met. + IgG	Met. + DC101		Control + IgG	Met. + IgG	Met. + DC101		Control + IgG	Met. + IgG	Met. + DC101
	DNA repair				5.45455		-0.52578	0.538706	-0.13732		-0.73206	0.215569	-0.07356		-0.54935	0.19175	0.285091		-0.91646	0.505849	0.273572
	Chromosome maintenance				5.45455		-0.4898	0.642524	0.172376		-0.69446	0.507574	0.296902		-0.38471	0.11011	0.242506		-1.04079	0.800143	0.514327
	Nucleotide metabolism				3.63636		-0.66928	0.410034	0.058546		-0.32634	0.437056	0.369312		-0.35134	0.118069	0.337877		-1.1083	0.664659	0.307001
	Others				16.3636
							For plot				For plot				For plot				For plot
							Averaged Z-scores of each gene				Averaged Z-scores of each gene				Averaged Z-scores of each gene				Averaged Z-scores of each gene
							Control + IgG	Met. + IgG	Met. + DC101		Control + IgG	Met. + IgG	Met. + DC101		Control + IgG	Met. + IgG	Met. + DC101		Control + IgG	Met. + IgG	Met. + DC101
							-1.16346	0.969337	0.194125		-1.28078	0.765463	0.51532		-0.59647	0.067019	0.529454		-1.28078	0.765463	0.51532
							-0.84946	0.732291	0.117167		-1.17622	0.449804	0.726415		0.715474	-0.63004	-0.08543		-1.14878	0.977944	0.170838
							1.22373	-0.61187	-0.61187		0.360856	-0.3725	0.011641		-0.80308	0.669233	0.133847		-1.19824	0.765575	0.432662
							-1.31301	0.700667	0.612348		0.13441	-0.90091	0.766499		-1.31301	0.700667	0.612348		-1.01602	0.923207	0.092809
							-1.2824	0.868207	0.414191		-1.26636	0.878067	0.388291		-1.2824	0.868207	0.414191		-0.66667	1.05922	-0.39255
							1.10685	-0.94382	-0.16302		-0.17366	-0.25892	0.432583		-0.26415	-0.64836	0.912506		-1.04988	0.672319	0.377558
							-1.26312	0.866436	0.396682		-0.58975	1.03461	-0.44486		0.768304	-0.48627	-0.28204		-1.2865	0.898178	0.388318
							-1.18441	1.00569	0.178721		-1.10216	0.717683	0.384473		-1.13434	0.921288	0.213048		-1.31402	0.778138	0.535887
							-1.20392	0.813824	0.390098		0.188849	-0.14629	-0.04256		-1.31489	0.552635	0.762255		-0.97438	1.02778	-0.05339
							-1.3165	0.546471	0.770027		-0.7359	0.307464	0.428433		0.81627	-1.08681	0.270535		-1.3079	0.690842	0.617062
							1.25679	-0.80458	-0.45221		0.191141	-0.95571	0.764565		-0.50083	1.10771	-0.60689		-1.1613	0.863893	0.297406
							0.242023	-0.28276	0.040737		-1.0348	0.240769	0.794027		-1.2937	0.724473	0.569228		-0.9814	0.454619	0.526781
							-0.74462	0.969285	-0.22467		0.030397	-0.82073	0.790332		-1.20009	0.669278	0.530807		-0.97226	0.570449	0.401813
							-1.15074	1.11653	0.034211		-1.26418	0.594164	0.670014		-0.70591	0.449213	0.256693		-1.11375	0.618749	0.494999
							-0.98178	1.05431	-0.07253		-0.78073	0.078904	0.701827		-1.02323	0.730882	0.292353		-1.29885	0.666031	0.632821
							-1.26263	0.858259	0.404372		0.987749	-0.66942	-0.31833		-0.78043	0.024974	0.755455		-1.31489	0.552635	0.762255
							-1.22124	0.911858	0.309381		-1.2681	0.796156	0.47194		-0.05148	-0.07207	0.123546		-1.29257	0.732137	0.560431
							-0.80609	1.10459	-0.2985		-0.47693	0.86444	-0.38751		-0.54328	0.642063	-0.09878		-1.2681	0.796156	0.47194
							0.976017	-0.6211	-0.35492		-0.97391	0.027826	0.946088		0.51458	-0.31079	-0.20379		-1.03084	0.706858	0.323977
							-1.00836	1.19287	-0.18451		-0.70343	-0.0773	0.780732		0.595863	-0.71747	0.121605		-1.3165	0.546471	0.770027
							-0.72921	0.357264	0.371946		-1.1604	0.776239	0.384159		-0.26861	-0.59094	0.859544		-1.13657	0.468936	0.667637
							-0.51311	0.602123	-0.08901		1.04595	-0.86291	-0.18304		-0.76134	0.185077	0.576261		-0.837	1.06607	-0.22907
							-0.57149	0.66946	-0.09797		-1.03084	0.706858	0.323977		0.127081	-0.13686	0.009775		-1.26737	0.840519	0.42685
							-1.29993	0.834855	0.465074		-0.50083	1.10771	-0.60689		-0.2016	-0.28048	0.482081		0.384493	-0.40411	0.019617
							0.668986	0.421976	-1.09096		-1.23768	0.744352	0.493329		-1.23176	0.816057	0.415705		-1.02352	0.943078	0.080444
							0.231016	-0.7076	0.476584		-0.75636	0.222127	0.534229		0.988582	-0.62863	-0.35995		-0.93476	0.586532	0.348224
							0.98063	-0.20397	-0.77666		-1.22838	0.949471	0.278907		-0.8242	0.239283	0.584915		-0.69488	0.968732	-0.27386
							-0.79541	0.988239	-0.19283		-0.66214	1.03	-0.36786						0.192652	0.46463	-0.65728
							-1.25562	0.874166	0.381454		-0.97907	0.575923	0.403146						-1.26657	0.568031	0.698542
							-1.21943	0.916599	0.302832		-1.00571	0.98775	0.017959						-1.18978	0.801649	0.388129
							-0.19995	0.988239	-0.78828		0.594828	-0.29004	-0.30479						-1.07817	0.873987	0.204179
							0.436662	-0.45524	0.018581		-1.02352	0.943078	0.080444						-0.58755	0.733075	-0.14552
							-1.11304	0.984161	0.128878		-1.2076	0.975787	0.231817						-1.08535	0.581282	0.504064
							-1.19204	0.961607	0.230431		-1.298	0.823211	0.474787						-1.09964	0.584325	0.51531
							-1.13847	0.886377	0.252089		-0.79767	1.06844	-0.27077						-1.25675	0.603169	0.65358
											-0.14109	0.308625	-0.16754						0.219773	0.075265	-0.29504
											0.192652	0.46463	-0.65728						-0.9018	1.13155	-0.22976
											-1.13808	0.606696	0.531382						-0.91315	0.397871	0.515276
											-1.18648	0.754354	0.43213						-1.29876	0.517655	0.781104
											-0.81763	0.667014	0.150616						-0.71466	-0.31568	1.03035
											-1.26657	0.568031	0.698542						-1.31423	0.649423	0.664804
											-1.30112	0.657336	0.643783						-1.24108	0.702483	0.538596
											-0.58447	0.859518	-0.27505						-1.26463	0.885815	0.378819
											0.175302	0.438255	-0.61356						-1.30925	0.583757	0.725497
											0.188795	0.419545	-0.60834						-1.21287	0.603738	0.609128
											-1.23684	1.01662	0.220218						-1.30162	0.72599	0.575628
											-0.95908	0.441345	0.517732						-1.24377	0.700789	0.542984
											-0.94991	0.507584	0.442323						-1.14085	1.08851	0.052332
											-0.9018	1.13155	-0.22976						-1.27013	0.894863	0.375265
											-0.98502	0.819866	0.165153						-1.10343	0.945092	0.15834
											-0.04367	0.305723	-0.26205						0.499213	0.171914	-0.67113
											0.24746	-0.58772	0.340258						-1.22172	0.477897	0.743824
											0.119276	-0.09542	-0.02386						-1.19943	0.366446	0.832983
											-1.21287	0.603738	0.609128						-1.32171	0.752023	0.569683
											0.257195	-0.3715	0.114309						-0.52748	-0.01271	0.540187
											-1.06825	0.32641	0.741841						-1.21061	0.777747	0.432864
											-0.38983	-0.20378	0.593606						-1.30465	0.644548	0.660101
											0.104411	0.362369	-0.46678						-1.09611	0.587675	0.508438
											0.092842	-0.37137	0.278525
											-0.21476	0.271736	-0.05698
											-0.53314	0.211565	0.321578
											0.148018	0.634361	-0.78238
											-0.11182	0.307497	-0.19568
											-1.14674	0.806605	0.340135
											-1.31929	0.708888	0.610398
											-0.85958	0.021762	0.837823
											0.576615	-0.20593	-0.37068
											-0.05864	0.732999	-0.67436
											-1.25326	0.815129	0.438132
											-1.02916	0.915442	0.113719
											-0.69681	0.297002	0.399811
