# Supplementary material for: Perivascular tenascin C triggers sequential activation of macrophages and endothelial cells to generate a pro-metastatic vascular niche in the lungs
Source: Nat Cancer. 2022 Apr 25;3(4):486–504. doi: 10.1038/s43018-022-00353-6 (PMC9046090; doi:10.1038/s43018-022-00353-6)
Supplement: Source Data Extended Data Fig. 3 — Statistical Source data. [file 43018_2022_353_MOESM14_ESM.xlsx]

## Sheet: Extended Data Fig. 3
	Extended Data Figure 3b
	Inhbb				Lama1				Scgb3a1				Opg
	EC	Fibro	BMDC	Epi	EC	Fibro	BMDC	Epi	EC	Fibro	BMDC	Epi	EC	Fibro	BMDC	Epi
	0.761312	0.048685	0.002004	0.126858	0.906849	0.027443	0.004198	0.002433	0.802582	0.014334	0.002812	0.313063	0.996103	0.612857	0.0065747	0.0161725
	1.40375	0.089175	0.003613	0.154631	1.16355	0.013321	0.0047	0.007119	1.28082	0.167393	0.007111	0.859593	0.766381	0.510174	0.0127747	0.0135591
	0.973006	0.053358	0.00503	0.13864	0.929602	0.01804	0.003488	0.002846	0.885057	0.119254	0.012207	0.607642	1.23752	0.636787	0.0140842	0.0146916
	0.861931	0.058558	0.003603	0.164623					1.03154	0.204258	0.003298	0.494209
	Extended Data Figure 3c
	Inhbb				Lama1				Scgb3a1				Opg
	Control	Week1	Week2	Week3	Control	Week1	Week2	Week3	Control	Week1	Week2	Week3	Control	Week1	Week2	Week3
	1.43603	6.11014	2.42867	19.3521	1.50741	1.41983	2.54674	14.0557	0.417558	2.21602	7.53256	27.0229	0.829078	0.427978	3.49004	7.20394
	0.693789	4.47122	3.85674	10.628	0.711444	1.3215	4.99156	10.9367	1.08351	2.8327	3.19511	21.86	1.09496	2.46285	3.03533	4.22677
	0.87018	5.91722	2.51951	8.65232	0.781146	2.16348	1.56643	7.35853	1.49893	1.98368	2.80667	33.1614	1.07596	1.57661	3.09429	5.45393
		4.06865	3.21211	8.16647		1.00998	2.86041	8.11656		3.49367	3.38324	27.8438		1.72379	1.65041	6.1157
	Extended Data Figure 3d
	Inhbb				Lama1				Scgb3a1				Opg
	Control IgG	Met. IgG	Met. Anti-VEGF (5 mg/kg)	Met. Anti-VEGF (10 mg/kg)	Control IgG	Met. IgG	Met. Anti-VEGF (5 mg/kg)	Met. Anti-VEGF (10 mg/kg)	Control IgG	Met. IgG	Met. Anti-VEGF (5 mg/kg)	Met. Anti-VEGF (10 mg/kg)	Control IgG	Met. IgG	Met. Anti-VEGF (5 mg/kg)	Met. Anti-VEGF (10 mg/kg)
	1.15922	9.29779	10.2601	11.3062	1.20285	10.018	10.1426	9.66844	0.217006	10.2807	17.6073	11.3529	1.02612	5.05378	6.75779	3.3907
	0.731821	7.4585	9.54618	11.3799	0.633928	9.51926	8.21532	12.3271	0.898216	8.23708	7.27463	6.97207	0.989011	6.32949	6.9416	5.54212
	1.10896	10.7738	9.27106	11.9962	1.16322	8.36599	13.9455	15.0655	1.88478	10.214	14.8507	11.9397	0.984865	6.29193	4.92046	4.59196
	Extended Data Figure 3e
	Inhbb			Lama1			Scgb3a1			Opg
	Lung EC	4T1	E0771	Lung EC	4T1	E0771	Lung EC	4T1	E0771	Lung EC	4T1	E0771
	1.57554	0.001303	1.84508e-06	1.01733	2.91e-06	1.7867e-06	0.755428	9.99314e-07	2.9653e-07	0.849211	0.000478	1.54682e-06
	1.0993	0.00599	2.09147e-06	1.07775	8.67e-06	1.2594e-06	0.843629	3.06614e-06	4.6426e-08	0.803242	0.004115	1.07043e-06
	0.752148	0.001844	1.22623e-06	1.10868	2.68e-06	6.6121e-07	1.45321	4.3451e-07	1.4114e-08	1.26572	0.000136	6.41189e-07
	0.573006			0.796241			0.947729			1.08182
	Extended Data Figure 3g
	Niche gene expression
		Day 0	Day 6	Day 11	Day 18	Day 24	Day 32	Day 42
	Inhbb	-0.629159	-0.988719	-0.519966	-1.01627	0.995691	1.11543	1.04299
	Lama1	-0.526069	-0.704063	-0.532786	-0.780422	-0.14915	0.759888	1.9326
	Scgb3a1	-0.483385	-0.451716	-0.401578	-0.410505	-0.268085	-0.243363	2.25863
	Opg	-0.395878	-0.368347	-0.539776	-0.396487	-0.246563	-0.311532	2.25858
	Lung metastasis, photon flux (x 10^9)
	Day 0	Day 6	Day 11	Day 18	Day 24	Day 32	Day 42
		3.1e-05	4e-06	0.00222	0.00057	0.968	0.781
		0.000195	0.00152	0.08179	0.00916	0.0325	0.872
		4.4e-05	0.00515	0.0059	0.07024	0.0253	12.2
						0.6605	0.635
							0.361
							1.319
	Primary tumor, photon flux (x 10^9)
	Day 0	Day 6	Day 11	Day 18	Day 24	Day 32	Day 42
		1.39	3.93	33.59	33
		2.28	7.8	51.5	53.98
		1.95	4.23	54.8	17.96
		2.65	10.78	36.57	43.34
		1.83	5.91	16.02	77.6
			12.17	93.33	96.3
			13.76	27.97	68.2
			10.77	0.95	58.3
			5.79	40.07	21.9
			2.93	56.3	86.1
			15.19	1.1	23
			14.72	29.6	84.5
			9.73	28	50.6
			18.16	0.27	113.4
			12.07	31	110
			14.46	0.71	16.36
			27.43	30.8	64.9
			16.9	28.7	70.9
			5.5	82.5
			1.09
			18.02
			14.03
			8.09
	Tumor volume (mm^3)
	Day 0	Day 6	Day 11	Day 18	Day 24	Day 32	Day 42
				139.32	223.567
				171.317	439.806
				99.1983	431.254
				133.414	214.605
				194.059	337.292
				192.104	291.988
				201.135	177.725
				76.3959	254.939
				123.771	191.05
				191.887	211.715
				134.869	363.556
				131.396	390.469
				97.162	266.982
				138.143	172.564
				130.303	164.901
				95.7611	389.271
				98.0702	362.95
				140.155
