# Supplementary material for: Perivascular tenascin C triggers sequential activation of macrophages and endothelial cells to generate a pro-metastatic vascular niche in the lungs
Source: Nat Cancer. 2022 Apr 25;3(4):486–504. doi: 10.1038/s43018-022-00353-6 (PMC9046090; doi:10.1038/s43018-022-00353-6)
Supplement: Source Data Extended Data Fig. 4 — Statistical Source data. [file 43018_2022_353_MOESM15_ESM.xlsx]

## Sheet: Extended Data Fig. 4
	Extended Data Figure 4b
	Inhbb		Lama1		SCGB3A1		OPG
	Control	Week3	Control	Week3	Control	Week3	Control	Week3
	6.35844	28.6267	0.147059	4.375	14.9869	103.806	63.7255	298.611
	5.18282	12.1076	1.38298	1.92308	56.0224	200.25	5.31915	226.496
	4.83078	30.473	1.46067	7.91667	74.4545	207.613	122.159	645.833
		10.5838		2.14286	13.1988		142.433	78.2313
					31.6923		164.53	142.473
								226.852
								143.892
	Extended Data Figure 4c										Extended Data Figure 4d
	SUM159										MDA231
	Inhbb		Lama1		Scgb3a1		Opg				Inhbb		Lama1		Scgb3a1		Opg
	Control	OE	Control	OE	Control	OE	Control	OE			Control	OE	Control	OE	Control	OE	Control	OE
	1.00503	631857	1.07296	24.5408	0.467654	20036749	1.08381	850.239			0.967742	1975.16	1.0846	115.106	1.68161	9378864	1.1169	433.42
	1.93568	522306	1.03112	25.5311	0.878722	17395082	0.857297	892.855			1.04903	1907.42	0.924078	114.128	0.669283	8668382	0.963887	541.584
	0.0592965	657568	0.895923	24.8648	1.65362	18774810	1.05889	789.948			0.983226	1769.03	0.991323	111.77	0.649103	7794573	0.919211	429.818
	Extended Data Figure 4g										Extended Data Figure 4h
	Inhbb		Lama1		Scgb3a1		Opg				Empty	4 gene OE
	Control	Met.	Control	Met.	Control	Met.	Control	Met.			0.987854	4.07557
	1.54696	15.6888	1.32654	8.4207	0.938166	13.7584	1.23263	7.37736			1.01215	27.8273
	0.556584	11.9142	0.970203	2.50532	0.883045	18.3079	0.938939	8.0711			0.197031	4.37247
	0.896457	12.2512	0.703254	3.30974	1.17879	6.82235	0.828428	3.27752			0.167341	5.18219
		9.62255		3.19663		4.99806		3.10587			2.12146	243.725
											0.534413	7.36842
											26.0999	7.01754
											8.45614	56.1403
											0.650472	13.2794
											2.34548	23.8057
											8.04318
											0.753036
		Extended Data Figure 4i			Extended Data Figure 4j					Extended Data Figure 4k
					For statistics
		shControl	shINHBB		All biological replicates (5 experiments)					shControl		shDR4/5 #1		shDR4/5 #2
		1.06762	0.398221		EC-CM	(-)	(+)	(+)		DR4	DR5	DR4	DR5	DR4	DR5
		1.01103	0.392883		shRNA	(-)	shControl	shINHBB		0.983929	1.05671	0.0718268	0.23776	0.268613	0.228249
		0.921352	0.280783			13	19.75	16.5		1.01837	0.870729	0.0806822	0.203945	0.231223	0.197605
						15.75	20.75	18.75		0.997704	1.07256	0.0787143	0.227193	0.261725	0.177527
						12	25	17.25
						14.75	21	20.75
						18	23.25	17.75
					For plot
					All technical replicates from 5 experiments
					EC-CM	(-)	(+)	(+)
					shRNA	(-)	shControl	shINHBB
						11	21	15
						13	15	11
						16	24	21
						12	19	19
						16	27	21
						15	18	24
						15	18	16
						17	20	14
						10	24	16
						15	19	17
						11	29	20
						13	28	16
						15	23	25
						16	18	24
						15	27	21
						15	16	13
						20	22	16
						19	26	16
						18	22	25
							23	14
