# Supplementary material for: Perivascular tenascin C triggers sequential activation of macrophages and endothelial cells to generate a pro-metastatic vascular niche in the lungs
Source: Nat Cancer. 2022 Apr 25;3(4):486–504. doi: 10.1038/s43018-022-00353-6 (PMC9046090; doi:10.1038/s43018-022-00353-6)
Supplement: Source Data Extended Data Fig. 5 — Statistical Source data. [file 43018_2022_353_MOESM16_ESM.xlsx]

## Sheet: Extended Data Fig. 5
	Extended Data Figure 5a									Extended Data Figure 5b
	Inhbb		Lama1		Scgb3a1		Opg			Inhbb			Lama1			Scgb3a1			Opg
	CM (-)	CM (+)	CM (-)	CM (+)	CM (-)	CM (+)	CM (-)	CM (+)		Without CM	Undiff. HL60-CM	Neutrophil -CM	Without CM	Undiff. HL60-CM	Neutrophil -CM	Without CM	Undiff. HL60-CM	Neutrophil -CM	Without CM	Undiff. HL60-CM	Neutrophil -CM
	1	0.767103	1	0.681534	1	1.25706	1	1.71726		1	0.89977	1.06514	1	1.22072	2.42804	1	2.06695	1.14747	1	1.06624	1.39155
	1	0.639483	1	0.960123	1	1.02747	1	0.935153		1	1.25389	1.60681	1	1.54773	0.715359	1	1.24022	0.882483	1	0.261679	0.638275
	1	1.23239	1	1.21904	1	1.41489	1	0.841689		1	0.947082	1.24898	1	0.661939	0.844503	1	0.973907	0.822039	1	0.587932	1.10552
			1	0.878582			1	1.13014		1	0.434926	0.565426							1	0.782844	1.12559
	Extended Data Figure 5h				Extended Data Figure 5i (left)				Extended Data Figure 5i (right)				Extended Data Figure 5j
	Control	Met. + Veh.	Met. + Clod.		For statistics				For statistics				Enriched GO term					(-) Log10 FDRq
	10.2	24	10.4		All biological replicates				All biological replicates				Response to virus					18.78
	11.5	25.3	13.7		Control	Met. + Veh.	Met. + Clod.		Control	Met. + Veh.	Met. + Clod.		Defense response to virus					18.5
	11.8	28.5	11.6		-1.00473	0.06428	0.61091		-0.3156	0.565196	-0.18256		Immune system process					15.62
					-0.89701	0.566343	0.286544		-0.54612	0.366925	0.02165		Innate immune response					14.17
					-1.05921	0.761082	0.67179		-0.31337	0.62073	-0.21685		Celluar response to interferon-beta					9.83
													Inflammatory response					4.1
					For plot				For plot				Negative regulation of viral genome replication					3.32
					Averaged Z-scores of each gene				Averaged Z-scores of each gene				Cellular response to interferon-alpha					2.93
					Control	Met. + Veh.	Met. + Clod.		Control	Met. + Veh.	Met. + Clod.
					-1.2766	0.541446	0.735156		-1.18494	0.91143	0.273512
					-1.03805	0.699033	0.339016		-0.91158	0.807725	0.10385
					-1.1433	0.418675	0.724629		-1.25178	0.397852	0.853926		Extended Data Figure 5k
					-1.15839	0.391244	0.767146		0.774363	0.095538	-0.8699		Down-regulated pathways				(%)
					-1.11041	0.833837	0.27657		-1.1293	0.051042	1.07826		Inflammation / immune response				31.7073
					-1.22631	0.483515	0.74279		0.965054	-0.573	-0.39205		GPCR signaling				14.6341
					-1.24616	0.660998	0.585161		0.658782	0.028233	-0.68702		ECM pathways				12.1951
					0.682386	-0.05028	-0.6321		-0.93038	0.861145	0.069238		Phospholipids biosynthesis				7.31707
					-1.21727	0.612779	0.604489		0.592666	-0.30745	-0.28522		Receptor-ligand binding				4.87805
					-1.25582	0.576711	0.679113		-0.59802	1.00382	-0.4058		Others				29.2683
					-1.23563	0.626396	0.609234		-0.19945	0.997242	-0.79779
					-1.29323	0.581348	0.711883		-1.24277	0.676215	0.566558
					-1.29576	0.673057	0.622704		0.128653	-0.14703	0.018379
					-1.32267	0.661337	0.661337		-1.11186	0.546885	0.56498		Extended Data Figure 5m
					-1.26002	0.460782	0.799233		-0.00474	0.550154	-0.54541		Down-regulated pathways				NES
					-1.18943	0.336483	0.852945		-0.54585	0.3027	0.243152		INTERFERON_ALPHA_RESPONSE				-2.71981
					-1.28404	0.587197	0.696839		-1.09439	1.19425	-0.09986		INTERFERON_GAMMA_RESPONSE				-2.66744
					-1.22195	0.401266	0.820688		-0.90987	0.356034	0.553831		IFNB1_TARGETS				-2.64499
					-1.20829	0.762175	0.44612		-0.77655	1.05062	-0.27408		TNF_SIGNALING_UP				-2.35259
					-1.20953	0.558741	0.650788		-0.71471	0.571766	0.142942		IL22_SIGNALING_UP				-1.98427
					-1.19191	0.490094	0.701815		-1.17654	1.00889	0.167641		JNK_SINGALING_UP				-1.9733
					-0.97544	0.549793	0.425646		0.10993	-0.14657	0.036643		IL6_JAK_STAT3_SIGNALING				-1.87693
					-1.1887	0.412981	0.775714		-0.6959	0.668681	0.027214		EGF_SIGNALING_UP				-1.81963
					-1.19702	0.662474	0.534548		-0.08012	0.269505	-0.18938		LIF_SIGNALING_1_UP				-1.72502
					0.326803	-0.35404	0.027234		-0.51992	1.19325	-0.67333		RESPONSE_TO_IL1A_UP				-1.69603
					-1.21217	0.550802	0.661372		-1.16661	0.886625	0.279987		KRAS_SIGNALING_UP				-1.397
					-0.72122	0.096162	0.625056		-0.99034	0.964505	0.025835		IL2_STAT5_SIGNALING				-1.36146
					-1.18334	0.558177	0.625158		-1.06944	0.841603	0.227837
					-1.27179	0.55001	0.721779		-0.98261	0.309591	0.673023
					-1.29499	0.653435	0.641554		0.965971	-0.03419	-0.93178
					-1.21199	0.454294	0.757692		0.562763	0.670526	-1.23329
					-1.20946	0.3635	0.845963		-0.91255	1.27534	-0.36279
					-0.82845	1.20501	-0.37657		0.405834	0.386811	-0.79264
					-0.54408	1.28601	-0.74193		-1.16311	1.11358	0.049532
					-1.26414	0.647573	0.616572		-1.09431	0.911922	0.182384
					-1.19211	0.401041	0.791065		-0.23852	0.639672	-0.40115
					-1.24763	0.43701	0.81062		0.705744	-0.72296	0.017213
					-1.25049	0.536293	0.714197		-0.02082	1.05905	-1.03823
					-1.29178	0.523649	0.768134		-1.12923	0.678964	0.450271
					-1.19114	0.56108	0.630065		-1.28099	0.749745	0.531248
					-1.12502	0.701309	0.423708		-1.27744	0.739568	0.537868
					-1.1146	0.147298	0.967305		-0.19727	1.20361	-1.00634
					-1.16311	1.11358	0.049532		0.887104	0.265302	-1.15241
					-1.28435	0.563433	0.720915		0.066545	-0.47532	0.408774
					-1.27831	0.675978	0.60233		-0.88027	0.674253	0.206022
					-1.28758	0.592964	0.694615		-0.67507	0.69077	-0.0157
					-0.67012	0.104363	0.565757		-0.59279	1.24296	-0.65016
					-1.1561	0.809741	0.346363		-0.34164	0.122476	0.219168
					-0.75779	0.165405	0.592381		-0.52347	0.495385	0.028089
					-1.25026	0.477353	0.772905		-1.17272	0.872102	0.300622
					-0.45943	0.661581	-0.20215		-0.75816	0.606531	0.151633
					-1.29534	0.511445	0.783898		-0.48335	0.422934	0.060419
					-1.24194	0.526594	0.715347		1.07683	-0.21865	-0.85818
					-1.16662	0.454638	0.711981		-0.35763	1.12653	-0.7689
					-1.17274	0.420416	0.752323		-0.73754	0.284704	0.452836
					-0.25797	-0.64492	0.90289		1.06814	-0.1093	-0.95884
					-0.1867	0.217821	-0.03112		-0.40823	1.10969	-0.70146
					-1.32757	0.715962	0.611612		-1.14782	0.189723	0.958099
					-1.19091	0.430559	0.760349		0.310739	-0.75006	0.43932
					-0.74184	0.472079	0.26976		1.15213	-0.36868	-0.78345
					-0.94883	0.518432	0.430396		-0.21561	-0.27105	0.486664
					0.13099	0.278354	-0.40934		-1.23273	0.55947	0.67326
					0.345981	0.410853	-0.75683		-0.9176	0.725542	0.192055
					-1.25498	0.68463	0.570354		-0.22	0.529193	-0.30919
					-1.04928	0.488518	0.560764		-0.39621	1.27666	-0.88046
					-1.17152	0.680053	0.491467		-0.27277	1.11091	-0.83814
					-1.2371	0.428601	0.808497		0.882028	-0.28304	-0.59899
					-1.28016	0.689445	0.590718		-1.04364	1.12227	-0.07863
					-0.53896	0.525815	0.013145		-0.35035	1.18744	-0.83708
					-1.28337	0.534842	0.748529		-0.14505	1.14722	-1.00217
					-1.291	0.492618	0.798381		0.350968	-0.57806	0.227097
					-1.19875	0.572539	0.626215
					-1.26072	0.574635	0.686086
					-1.17828	0.720436	0.457847
					0.129441	0.129441	-0.25888
					0.167539	0.273353	-0.44089
					0.179007	-0.43857	0.25956
					-0.84325	0.804571	0.038681
					-0.22604	0.191264	0.034775
					-1.29686	0.576251	0.720607
					-1.24788	0.297658	0.950217
					-1.1115	0.849972	0.26153
					-1.09244	0.729488	0.362947
					-0.26613	-0.77123	1.03736
					-0.33836	0.741165	-0.40281
					-1.28423	0.615216	0.669018
					-1.29586	0.544572	0.751286
					-0.8636	0.097503	0.766095
					-0.16856	-0.45438	0.622936
					-1.14332	0.628828	0.514496
					-0.92179	0.816443	0.105348
					0.788087	-0.5343	-0.25379
					-1.24665	0.551619	0.695028
					-1.28218	0.577095	0.705089
					-1.2752	0.786947	0.488252
					-1.20364	0.503341	0.700301
					-1.25985	0.644848	0.615003
					-1.15397	0.347431	0.806536
					-1.24415	0.699154	0.544997
					0.262407	-0.95421	0.691801
					-1.12096	0.234619	0.886337
					-1.26475	0.579712	0.685036
					-1.08979	0.677437	0.412353
					-1.26324	0.58205	0.68119
					-1.27752	0.578215	0.699307
					-0.98452	0.185759	0.798765
					-0.9597	0.642817	0.316882
					0.621835	-0.15215	-0.46968
					-1.28753	0.558231	0.729301
					-1.27642	0.574197	0.702227
					-1.23506	0.493594	0.741469
					-1.24296	0.482343	0.760618
					-1.16167	0.337742	0.823927
					-1.14792	0.790788	0.35713
					-1.25152	0.469321	0.782202
					-1.28094	0.45048	0.830461
					-1.25902	0.523896	0.735125
					-1.27527	0.445682	0.829586
					-1.22514	0.432122	0.793016
					-1.26331	0.473285	0.790021
					-1.25527	0.52736	0.727906
					-0.67643	0.149653	0.526778
					-1.21146	0.680668	0.530796
					1.02445	-0.76217	-0.26228
					-1.22952	0.680197	0.549328
					-1.08845	0.643776	0.44467
					-1.24945	0.514478	0.734969
					-1.2346	0.618496	0.616108
					-1.27766	0.680286	0.597376
					-1.19932	0.40389	0.795435
					-1.12722	0.601862	0.525354
					-1.2766	0.763411	0.513188
