# Supplementary material for: Perivascular tenascin C triggers sequential activation of macrophages and endothelial cells to generate a pro-metastatic vascular niche in the lungs
Source: Nat Cancer. 2022 Apr 25;3(4):486–504. doi: 10.1038/s43018-022-00353-6 (PMC9046090; doi:10.1038/s43018-022-00353-6)
Supplement: Source Data Extended Data Fig. 6 — Statistical Source data. [file 43018_2022_353_MOESM17_ESM.xlsx]

## Sheet: Extended Data Fig. 6
	Extended Data Figure 6b				Extended Data Figure 6c
	Control	Met. + Veh.	Met. + Clod.		Inhbb			Lama1			Scgb3a1			Opg
	8.65333	16.08	9.46667		Control	Met. + Veh.	Met. + Clod.	Control	Met. + Veh.	Met. + Clod.	Control	Met. + Veh.	Met. + Clod.	Control	Met. + Veh.	Met. + Clod.
	8.35333	12.3467	9.44333		0.837276	3.36035	0.416953	0.932623	20.7352	8.83773	1.17423	9.38106	1.56827	1.17933	1.98267	1.38736
	10.6367	14.3967	7.53		0.640522	2.56665	2.66513	1.14437	18.4059	7.02502	0.648868	6.6733	5.58976	1.07774	2.0377	1.50241
	9.20667	17.8033	10.5067		1.1155	2.44792	0.580745	1.25873	15.6477	17.2137	0.838006	13.3562	1.42447	1.06438	1.65752	0.926605
			8.91333		1.4067	4.22975	1.05621	0.664286	38.9609	8.11914	1.3389	17.0155	0.405005	0.678545	2.30993	0.967145
							1.55969			10.8169			2.69644			0.732976
	Extended Data Figure 6e				Extended Data Figure 6f
	Control	Met. + IgG	Met. + Anti-Ly6G		Inhbb			Lama1			Scgb3a1			Opg
	3.90393	5.28156	0.049826		Control	Met. + IgG	Met. + Anti-Ly6G	Control	Met. + IgG	Met. + Anti-Ly6G	Control	Met. + IgG	Met. + Anti-Ly6G	Control	Met. + IgG	Met. + Anti-Ly6G
	3.54116	5.84825	0.03404		0.846049	1.95304	2.34557	0.36718	12.3443	21.0835	0.945725	3.1214	6.00475	1.0878	1.99673	1.83465
	2.44987	5.28214	0.024489		0.727034	2.22103	2.32022	1.88221	18.4811	21.7374	0.999819	2.37881	5.80084	1.14894	1.75629	2.8593
	2.56457	6.34424	0		1.06996	4.42298	3.24927	1.11987	29.739	25.9465	0.514499	7.58041	6.29607	1.05071	2.33962	2.86653
					1.35695	3.02829	4.90327	0.630741	25.0411	8.17066	1.53996	6.40087	9.90076	0.712545	2.66304	3.38443
	Extended Data Figure 6h				Extended Data Figure 6i			Extended Data Figure 6j				Extended Data Figure 6k
	TNC expression (Z-score)				CAM-S	TNC		Non-coat	FN	FN + TNC		Inhbb		Lama1		Scgb3a1		Opg
	-0.901481				-0.00812	-0.75429		0.789041	4.57118	2.70496		Control	TNC	Control	TNC	Control	TNC	Control	TNC
	-0.88126				-0.11142	-1.61194		0.973231	4.80569	2.47439		1	0.73234	1	1.07419	1	0.86642	1	1.0054
	-0.852335				0.070843	-0.79343		1.33659	5.43492	3.04131		1	0.897995	1	1.05107	1	0.561323	1	1.3414
	-0.808643				0.158337	0.850243		0.901139	5.6133	3.02673		1	1.12927	1	0.745324	1	1.75284	1	1.17612
	-0.798344				-0.30563	-0.91342
	-0.787186				-0.23476	0.889216
	-0.761088				0.183861	0.442193		Extended Data Figure 6l											Extended Data Figure 6m
	-0.743252				0.019791	-0.34917		(-)	EC-CM	Veh.	ActB 50	OPG 200	Non-coat	LN111	LN121	Control	SCGB3A1		shControl	shTNC#1	shTNC#2
	-0.704344				0.272579	1.88084		1	1.05532	1	1.24757	0.847922	1	0.824561	0.760898	1	0.750258		0.956633	0.462054	0.230549
	-0.678313				-0.01274	1.50098		1	0.808504	1	1.4083	1.25397	1	1.17902	0.83054	1	0.954405		1.04751	0.46301	0.260204
	-0.677067				-0.07551	-1.31526		1	0.880459	1	1.3111	1.1443	1	1.06111	1.05716	1	0.928104		0.995855	0.530931	0.239158
	-0.651793				-0.21369	0.167842
	-0.651447				0.087454	-1.16132
	-0.619632				0.200564	0.44018		Extended Data Figure 6o								Extended Data Figure 6p
	-0.609569				0.301632	0.254764			shControl			shTNC				For statistics
	-0.595336				-0.06992	0.626829		Serpina3m	1.04699	1.18543	-0.934499	-0.363416	0.259583	-1.19408		All biological replicates
	-0.553252				-0.27389	-0.32846		Rnase1	0.876765	0.67584	1.13249	-0.968095	-1.05942	-0.657574		shCont-1	shCont-2	shCont-3	shTNC-1	shTNC-2	shTNC-3
	-0.538499				-0.17655	-0.78693		Nts	1.00502	0.445262	1.05591	-1.08135	-0.21627	-1.20857		0.434936	0.492204	0.08488	-0.21078	-0.47383	-0.32742
	-0.500999				-0.03482	-0.90836		Scgb3a1	1.14412	1.35027	-0.484449	-0.401989	-0.505063	-1.10289
	-0.500151				0.088709	0.543101		Serpina3n	1.22103	1.14375	-0.958279	-0.587332	0.139105	-0.958279		For plot
	-0.447685				0.221394	1.60242		C1qtnf1	1.07049	1.45632	-0.631701	-0.427438	-0.540917	-0.926747		Z-scores of each gene
	-0.432952				-0.31304	0.782838		Inhba	1.30878	0.399018	0.279313	-1.73174	-0.0319214	-0.22345		shCont-1	shCont-2	shCont-3	shTNC-1	shTNC-2	shTNC-3
	-0.286898				0.087766	1.54475		Tgfbi	1.49317	0.92253	-0.92253	-0.561127	-0.0665743	-0.865466		1.04699	1.18543	-0.9345	-0.36342	0.259583	-1.19408
	-0.146067				0.479219	-0.50188		Vcan	1.46155	0.64656	0.450962	-0.657426	-0.983423	-0.918223		0.876765	0.67584	1.13249	-0.9681	-1.05942	-0.65757
	-0.096192				-0.49132	-1.50281		Lama1	0.616922	0.996566	0.74347	0.0474555	-0.901655	-1.50276		1.00502	0.445262	1.05591	-1.08135	-0.21627	-1.20857
	-0.053248				-0.07173	-0.46772		Itih3	0.474037	1.38177	0.201718	-0.34292	-0.0706013	-1.644		1.14412	1.35027	-0.48445	-0.40199	-0.50506	-1.10289
	-0.010874				-0.02986	-1.15167		Prrg3	1.11253	0.775024	0.62502	-1.47505	-0.687521	-0.350011		1.22103	1.14375	-0.95828	-0.58733	0.139105	-0.95828
	0.026114				0.021979	0.487057		Inhbb	1.20852	0.347776	0.191277	-1.76496	-0.356471	0.373859		1.07049	1.45632	-0.6317	-0.42744	-0.54092	-0.92675
	0.394566				0.228876	0.533255		Pdgfc	1.1029	0.516546	0.125646	0.209411	-0.097725	-1.85677		1.30878	0.399018	0.279313	-1.73174	-0.03192	-0.22345
	0.42339				-0.20931	-0.04173		Spp1	0.194254	0.663489	-0.00252277	-0.199299	-1.78865	1.13273		1.49317	0.92253	-0.92253	-0.56113	-0.06657	-0.86547
	0.651788				-0.26671	-1.49194		Cd109	0.920537	1.34869	0.0642235	-1.04898	-1.0918	-0.19267		1.46155	0.64656	0.450962	-0.65743	-0.98342	-0.91822
	0.921632				-0.1921	0.487224		Col15a1	1.14301	0.802542	0.656625	-1.33757	-0.510709	-0.753903		0.616922	0.996566	0.74347	0.047456	-0.90165	-1.50276
	1.09942				-0.59179	-1.31098		Frzb	0.594542	1.72767	-0.370715	-0.286779	-1.00023	-0.664488		0.474037	1.38177	0.201718	-0.34292	-0.0706	-1.644
	1.28696				0.216044	-0.70922		Galnt1	1.67219	0.730109	-0.306175	-0.730109	-0.447486	-0.918525		1.11254	0.775024	0.62502	-1.47505	-0.68752	-0.35001
	1.53971				-0.17275	-0.86247		Osm	-0.970077	1.28963	1.15268	-0.730411	-0.730411	-0.0114127		1.20852	0.347776	0.191277	-1.76496	-0.35647	0.373859
	1.59726				0.009239	-1.26677		Apln	1.4624	0.934311	-0.7312	-0.162489	-0.3656	-1.13742		1.1029	0.516546	0.125646	0.209411	-0.09772	-1.85677
	2.06689				-0.19466	-1.21528		Tnc	1.76926	-0.367418	-0.0621785	-1.28314	-0.231756	0.17523		0.194254	0.663489	-0.00252	-0.1993	-1.78865	1.13272
	2.46981				0.662798	0.357489		Csf2	-0.0797325	1.47505	0.119599	0.63786	-1.27572	-0.877058		0.920537	1.34869	0.064223	-1.04898	-1.0918	-0.19267
	2.81036				-0.07085	-0.23616		Fcgr2b	0.712114	0.845635	-0.289296	0.478452	-1.85817	0.111268		1.14301	0.802542	0.656625	-1.33757	-0.51071	-0.7539
					-0.03503	-0.22987		Adamts7	0.805939	1.17476	-0.464439	-0.997178	0.642019	-1.1611		0.594542	1.72767	-0.37071	-0.28678	-1.00023	-0.66449
					-0.02257	2.20017		Serpine1	1.84777	-0.669908	0.390166	-0.802417	-0.537398	-0.22821		1.67219	0.730109	-0.30617	-0.73011	-0.44749	-0.91852
					0.224569	-0.05305		Ccl3	-0.508761	0.497198	1.22565	0.115627	-1.68816	0.358445		-0.97008	1.28963	1.15268	-0.73041	-0.73041	-0.01141
					0.004031	-0.48128		Col18a1	1.53489	0.0807838	0.773216	-0.611649	-1.09635	-0.680892		1.4624	0.934311	-0.7312	-0.16249	-0.3656	-1.13742
					0.164081	0.193598		Adgrg1	0.523454	1.59415	0.309313	-0.832767	-0.547247	-1.04691		1.76926	-0.36742	-0.06218	-1.28314	-0.23176	0.17523
					0.096111	-1.23631		Vwa1	1.13002	1.17678	-0.787114	-1.25471	0.101312	-0.366281		-0.07973	1.47505	0.119599	0.63786	-1.27572	-0.87706
					-0.12795	-0.83665		Timp1	1.11997	0.197642	0.790569	0.329404	-1.18585	-1.25173		0.712114	0.845635	-0.2893	0.478452	-1.85817	0.111268
					0.085804	-0.78467		Fjx1	0.766067	1.60687	-0.635275	-0.0747383	-0.691329	-0.971598		0.805939	1.17476	-0.46444	-0.99718	0.642019	-1.1611
					0.117622	1.44731		S100a8	0.13125	-0.2625	1.14844	-0.0328125	-1.73906	0.754687		1.84777	-0.66991	0.390166	-0.80242	-0.5374	-0.22821
					-0.10245	2.09881		Retnla	-1.27634	1.18442	0.696509	0.187386	-1.14906	0.357093		-0.50876	0.497198	1.22565	0.115627	-1.68816	0.358445
					-0.43294	-0.00354		Mcpt8	-0.126278	0.968131	1.47324	-0.547205	-0.968131	-0.799761		1.53489	0.080784	0.773216	-0.61165	-1.09635	-0.68089
					-0.01014	1.48357		Fap	1.10197	-0.0150955	-0.256623	1.16235	-1.43407	-0.558533		0.523454	1.59415	0.309313	-0.83277	-0.54725	-1.04691
					0.13084	0.395366		Emid1	0.819773	1.50732	-1.1371	-0.290887	-0.819773	-0.0793329		1.13002	1.17677	-0.78711	-1.25471	0.101312	-0.36628
					0.204781	-0.0561		S100a9	-0.0805545	-0.926377	1.61109	-0.44305	-0.896169	0.73506		1.11997	0.197642	0.790569	0.329404	-1.18585	-1.25173
					0.21131	-0.27785		Serpine2	1.14951	0.302503	0.907509	-0.665507	-1.51251	-0.181502		0.766067	1.60687	-0.63528	-0.07474	-0.69133	-0.9716
					0.181339	2.50983		Vash1	0.701061	1.23642	-0.675568	-0.522609	0.624581	-1.36388		0.13125	-0.2625	1.14844	-0.03281	-1.73906	0.754687
					0.001029	0.183377		Tnfrsf11b	-0.160332	1.76365	-1.04536	-0.160332	0.378382	-0.776005		-1.27634	1.18442	0.696509	0.187386	-1.14906	0.357093
					0.050809	0.54878		Cxcl10	0.784548	-1.38328	1.15618	0.289044	0.165168	-1.01165		-0.12628	0.968131	1.47324	-0.5472	-0.96813	-0.79976
					-0.20927	-0.01718		C1qa	-0.596338	0.231233	0.547658	0.474637	-1.71599	1.0588		1.10197	-0.0151	-0.25662	1.16235	-1.43407	-0.55853
					-0.19176	0.98279		Fam19a3	0.660775	-0.521664	0.312999	1.49544	-0.799885	-1.14766		0.819773	1.50733	-1.1371	-0.29089	-0.81977	-0.07933
					0.000215	0.01179		Ccl5	-1.81222	1.02206	0.712863	-0.111653	-0.163185	0.352137		-0.08055	-0.92638	1.61109	-0.44305	-0.89617	0.73506
					0.088649	-0.28649		Lgals3bp	-1.90559	0.777792	0.661123	0.544455	0.0777792	-0.155558		1.14951	0.302503	0.907509	-0.66551	-1.51251	-0.1815
					-0.20606	-0.95499		Cxcl9	-1.03053	-0.412211	1.17774	-0.765534	-0.279714	1.31024		0.701061	1.23642	-0.67557	-0.52261	0.624581	-1.36388
					0.140511	-0.80984		Capg	-0.561097	-1.01229	1.34779	-0.908167	1.00072	0.133044		-0.16033	1.76365	-1.04536	-0.16033	0.378382	-0.776
					0.179693	0.323889		Cfb	-1.85939	0.971323	-0.194265	0.388529	0.0555042	0.638298		0.784548	-1.38328	1.15618	0.289044	0.165168	-1.01165
					0.266864	-0.06073		Pla1a	1.16467	-0.682736	-1.20483	0.883541	-0.763058	0.602414		-0.59634	0.231233	0.547658	0.474637	-1.71599	1.0588
								Lalba	-0.303182	0.0769267	-0.656139	1.84172	0.0769267	-1.03625		0.660775	-0.52166	0.312999	1.49544	-0.79989	-1.14766
								Cfi	0.263461	0.23472	-1.60472	-0.45507	1.44185	0.119755		-1.81222	1.02206	0.712863	-0.11165	-0.16319	0.352137
								C1qb	-0.994937	0.217643	0.0124367	1.24367	-1.31207	0.83326		-1.90559	0.777792	0.661123	0.544455	0.077779	-0.15556
								Saa3	-0.389379	-0.328433	-0.43001	0.829547	-1.22231	1.54059		-1.03053	-0.41221	1.17775	-0.76553	-0.27971	1.31024
								Ptx3	1.04815	-1.67703	-0.586962	0.314444	0.104815	0.796591		-0.5611	-1.01229	1.34779	-0.90817	1.00072	0.133044
								Olr1	0.25694	-1.18733	-0.846548	0.370534	1.62007	-0.213666		-1.85939	0.971323	-0.19426	0.388529	0.055504	0.638298
								Cxcl13	-0.767253	-0.495697	-0.288797	1.7802	-0.780184	0.551732		1.16467	-0.68274	-1.20483	0.883541	-0.76306	0.602414
								Mmp13	-0.773052	-0.392295	-0.623057	-0.230762	1.94994	0.0692285		-0.30318	0.076927	-0.65614	1.84172	0.076927	-1.03625
																0.263461	0.23472	-1.60472	-0.45507	1.44185	0.119755
																-0.99494	0.217643	0.012437	1.24367	-1.31207	0.83326
																-0.38938	-0.32843	-0.43001	0.829547	-1.22231	1.54059
																1.04815	-1.67703	-0.58696	0.314444	0.104815	0.796591
																0.25694	-1.18733	-0.84655	0.370534	1.62007	-0.21367
																-0.76725	-0.4957	-0.2888	1.7802	-0.78018	0.551732
																-0.77305	-0.39229	-0.62306	-0.23076	1.94994	0.069229
