# Supplementary material for: Perivascular tenascin C triggers sequential activation of macrophages and endothelial cells to generate a pro-metastatic vascular niche in the lungs
Source: Nat Cancer. 2022 Apr 25;3(4):486–504. doi: 10.1038/s43018-022-00353-6 (PMC9046090; doi:10.1038/s43018-022-00353-6)
Supplement: Source Data Extended Data Fig. 7 — Statistical Source data. [file 43018_2022_353_MOESM18_ESM.xlsx]

## Sheet: Extended Data Fig. 7
	Extended Data Figure 7a									Extended Data Figure 7b
	Inhbb		Lama1		Scgb3a1		Opg				PC1	PC2
	Mac.	Mac. + TNC	Mac.	Mac. + TNC	Mac.	Mac. + TNC	Mac.	Mac. + TNC		Control-1	-20.76	3.21
	1	2.28688	1	3.54465	1	3.14083	1	5.01003		Control-2	-16.08	4.89
	1	1.15946	1	9.4106	1	1.28775	1	3.5408		Control-3	-18.33	2.12
	1	1.34129	1	2.29426	1	1.27991	1	3.59788		TNC-1	37.36	-15.92
	1	1.07246	1	3.16083	1	0.905152	1	6.7753		TNC-2	44.52	7.68
	1	1.32003	1	1.08767	1	1.8783	1	1.2679		TNC-3	42.59	5.9
	1	1.22711	1	1.55674	1	1.28442	1	1.92182		TNC+TLR4i-1	-23.98	-4.04
	1	0.947527	1	1.31933	1	1.18893	1	1.70965		TNC+TLR4i-2	-22.17	0.25
										TNC+TLR4i-3	-23.15	-4.09
	Extended Data Figure 7d				Extended Data Figure 7e				Extended Data Figure 7f				Extended Data Figure 7g
	For statistics All biological replicates				For statistics All biological replicates				For statistics All biological replicates				For statistics All biological replicates
	Control	TNC + Veh.	TNC + TLR4i		Control	TNC + Veh.	TNC + TLR4i		Control	TNC + Veh.	TNC + TLR4i		Control	TNC + Veh.	TNC + TLR4i
	-0.13397	0.450902	-0.24107		-0.61481	1.22577	-0.45953		-0.26214	0.449359	-0.39073		-0.51574	0.626245	-0.6305
	-0.10086	0.337198	-0.25521		-0.61221	1.15819	-0.75005		-0.29366	0.737562	-0.42929		-0.20491	0.901887	-0.27481
	-0.10817	0.415823	-0.36465		-0.5069	1.09742	-0.53787		-0.2434	0.919012	-0.4867		-0.27008	0.739976	-0.37207
	For plot Averaged Z-scores of each gene				For plot Averaged Z-scores of each gene				For plot Averaged Z-scores of each gene				For plot Averaged Z-scores of each gene
	Control	TNC + Veh.	TNC + TLR4i		Control	TNC + Veh.	TNC + TLR4i		Control	TNC + Veh.	TNC + TLR4i		Control	TNC + Veh.	TNC + TLR4i
	-0.77332	0.846965	-0.07365		-0.68066	1.32272	-0.64205		0.161334	0.877657	-1.03899		-0.1447	0.841919	-0.69721
	-0.18307	1.21805	-1.03498		-0.67278	1.31767	-0.64489		-0.1447	0.841919	-0.69721		0.293603	0.140685	-0.43429
	-0.70802	1.01419	-0.30617		-0.64233	1.30963	-0.66731		-0.68066	1.32272	-0.64205		-0.54547	0.489321	0.056152
	0.740779	0.202031	-0.94281		-0.7066	1.32035	-0.61375		-0.83299	0.656778	0.176209		-0.56076	1.3234	-0.76264
	-0.15396	-0.98734	1.1413		-0.57311	1.3204	-0.74729		-0.61593	1.31229	-0.69637		-0.06792	0.41796	-0.35004
	0.033287	1.00692	-1.0402		-0.60285	1.32301	-0.72016		0.293603	0.140685	-0.43429		-1.21184	0.735219	0.476625
	0.764702	-1.31934	0.554639		-0.61758	1.30745	-0.68987		-0.58225	1.29784	-0.71559		0.235119	0.915284	-1.1504
	0.656488	-1.25827	0.601781		-0.36146	0.43756	-0.0761		-0.20668	0.632187	-0.42551		-0.57311	1.3204	-0.74729
	-0.61335	1.32824	-0.71489		-0.60647	1.32187	-0.71539		-0.45671	0.689724	-0.23301		-0.60285	1.32301	-0.72016
	-0.49738	1.31451	-0.81713		-0.44889	0.530511	-0.08162		-0.16094	1.17612	-1.01518		-0.52901	0.51248	0.016532
	0.043769	-1.13799	1.09422		-0.43752	1.29507	-0.85755		-0.63802	1.33246	-0.69444		-0.64699	1.33035	-0.68337
	0.558324	-1.31448	0.756155		-0.10258	0.556877	-0.45429		-0.64084	1.20913	-0.56829		-0.15338	0.401952	-0.24858
	-0.83102	1.06963	-0.23861		-0.84962	1.30251	-0.45289		1.09249	-1.02822	-0.06426		0.214164	0.076487	-0.29065
	-0.78784	0.612763	0.175075		-0.41422	0.94014	-0.52592		0.611853	-0.12237	-0.48948
	-0.50163	1.31862	-0.81699		-0.68485	1.33253	-0.64768		-0.66972	1.29329	-0.62357
	-0.64982	1.29965	-0.64982		-0.60862	1.32891	-0.72029		0.24839	-0.16341	-0.08498
	0.881917	-1.0499	0.167984		-0.66972	1.29329	-0.62357		-0.57182	1.12296	-0.55115
	0.350183	-1.23767	0.887487		-0.72368	1.32778	-0.6041		-0.66806	1.22837	-0.56031
	0.628318	-1.30047	0.672154						-0.27984	-0.13059	0.410427
	-0.22939	-0.61997	0.849364						-0.58654	0.350031	0.236508
	-0.25418	1.21869	-0.9645
	0.544239	-1.27204	0.727799
	-0.39854	1.12746	-0.72891
	-0.80012	-0.15612	0.956245		Extended Data Figure 7j
	-0.96848	0.694856	0.273622		Inhbb
	0.535137	-1.30294	0.767805		CXCL1	CXCL3	CXCL10	CCL2	CCL3	CCL5	CCL12	CCL22	IL1a	IL1b	I6	IL12	IL15	IL18	IL23	IL27	IL35	TNF	Tnfsf9	CD40	NO
	0.858327	-1.19861	0.340284		0.870751	1.7134	1.70712	0.686481	0.28513	1.1742	0.797403	0.315171	1.58226	1.97199	1.24522	0.880899	1.19078	1.39812	0.824479	1.52747	0.808361	1.97502	0.857985	0.733184	2.79372
	0.410305	-1.23091	0.82061		1.13428	1.95416	1.47178	1.03701	1.54411	2.04562	1.17836	1.10214	1.24522	0.935108	0.78144	0.88924	2.6594	1.27681	1.29706	1.89365	0.760691	1.31681	0.963079	2.0791	3.6677
	-0.1447	0.841919	-0.69721		0.901784	1.49418	0.714221	0.713126	1.00534	1.54153	1.05642	1.12206	0.921448	1.18667	0.788899	0.692905	1.49463	1.36844	1.24149	1.65348	0.912402	0.729387	1.07401	1.99933	3.41126
	-1.00791	0.655138	0.352767		1.06181	0.915027	0.739537	0.453421	0.969564	0.670475	1.64408	1.32318	0.687922	1.07781	1.37966	1.22022	1.41312	1.76988	1.10525	1.3552	0.983878	1.00171	0.655208	2.03202	3.14861
	-0.33278	1.27326	-0.94047						1.55855		1.56039	1.80036	0.504282	1.23551					1.247	2.32347	1.32005	0.833968		1.13918
	-0.02778	1.115	-1.08722																					0.589196
	1.18211	-0.39832	-0.78379		Lama1
	-0.02004	-1.09737	1.11742		CXCL1	CXCL3	CXCL10	CCL2	CCL3	CCL5	CCL12	CCL22	IL1a	IL1b	I6	IL12	IL15	IL18	IL23	IL27	IL35	TNF	Tnfsf9	CD40	NO
	0.925364	-1.27939	0.354031		1.02441	0.676894	0.664924	1.39941	0.725019	0.352375	1.04963	0.818275	0.674461	2.10402	1.3101	0.882543	0.373973	1.50769	1.32426	1.52295	2.53934	10.8803	0.695931	0.803554	9.05406
	-0.65973	1.31945	-0.65973		1.30667	1.16607	1.77842	1.95109	0.966706	0.858711	0.891355	0.704711	1.07073	0.508379	1.67527	1.44261	0.327788	0.773023	1.14602	2.75654	1.04237	5.00319	0.703607	1.07981	7.83699
	0.748369	0.127382	-0.87575		1.13353	1.95066	0.766247	1.73619	1.20674	1.1605	1.32311	0.86224	1.21591	0.630502	2.18322	1.16957	1.20602	1.57058	1.39585	1.38984	1.86383	4.68744	0.515404	0.746678	5.73589
	0.613441	0.138519	-0.75196		0.580295	0.935346	1.77801	1.11958	1.56208	1.45908	1.77877	1.69582	0.355401	2.0396	0.896624	2.40518	1.23582	0.713716	1.55912	1.20635	1.08247	9.29261	1.16802	1.74435	9.36979
	1.04005	-0.70004	-0.34002						0.731083		0.803438	0.705822	0.905597	2.9948					0.597589	2.71977	0.808382	3.20434		0.736681
	0.937977	-1.27906	0.341082		Scgb3a1
	-1.12705	0.974745	0.152304		CXCL1	CXCL3	CXCL10	CCL2	CCL3	CCL5	CCL12	CCL22	IL1a	IL1b	I6	IL12	IL15	IL18	IL23	IL27	IL35	TNF	Tnfsf9	CD40	NO
	-0.10314	0.343807	-0.24066		2.32222	2.35797	0.275512	0.710883	1.22766	1.70434	0.518856	0.546119	0.647638	0.303614	0.788641	1.02678	1.8883	0.481829	1.34224	1.12244	0.647731	1.27927	1.04712	0.654664	3.03466
	0.754247	-0.65997	-0.09428		1.32541	1.9983	1.11806	0.563455	0.296894	0.937837	0.478681	0.386376	1.07832	0.980508	1.1342	1.04923	2.18838	0.679994	1.0573	0.750201	1.072	0.860107	1.24636	1.40719	2.47006
	0.936215	-1.22094	0.284725		0.742427	0.332682	0.441165	0.453024	1.16269	1.5097	1.79177	0.917665	0.532134	0.463042	0.771122	1.36559	0.623075	0.729607	1.59194	1.60577	0.95791	0.766721	0.472102	0.952	4.03172
	-0.37699	1.29046	-0.91348		0.732612	0.424382	0.948506	0.276726	0.909861	1.70257	0.512349	0.419893	0.554109	0.455944	1.21566	1.32727	0.317608	0.773595	1.35449	0.82402	1.18306	1.53213	0.426078	0.645709	2.80148
	0.656247	-1.13878	0.482535						1.54969		1.23423	1.09904												1.01932
	-0.67278	1.31767	-0.64489																					0.685941
	-0.07661	0.699101	-0.62249		Opg
	-0.50849	1.28227	-0.77378		CXCL1	CXCL3	CXCL10	CCL2	CCL3	CCL5	CCL12	CCL22	IL1a	IL1b	I6	IL12	IL15	IL18	IL23	IL27	IL35	TNF	Tnfsf9	CD40	NO
	-0.57071	1.32628	-0.75557		0.940965	1.28735	1.55349	1.11281	0.987009	1.33128	0.81847	0.826696	1.37474	1.48696	1.23033	0.83818	1.40374	0.240284	0.885316	0.754465	0.809682	19.6654	0.724932	0.904588	2.92477
	-0.49916	1.31344	-0.81427		0.856387	1.66962	1.02531	0.873294	0.927331	1.88337	0.916282	1.1275	1.02143	1.01448	1.01592	0.927223	2.11916	1.03193	0.941526	0.745542	0.955931	11.2852	0.823518	0.829736	6.6299
	0.968617	-1.23343	0.264815		1.0243	1.91614	0.961916	0.717465	0.764102	1.53675	0.771206	0.878858	1.30254	1.43746	1.30792	0.785386	2.00178	1.31878	0.826366	0.973539	0.950561	12.0925	1.11325	1.68397	2.79064
	1.14985	-0.10598	-1.04387		1.25173	1.03212	0.534688	0.421601	1.14188	0.661837	1.16114	1.19999	0.846117	0.959469	1.07736	1.46737	1.02256	1.34612	0.908428	0.825949	0.969351	14.4099	0.599873	2.51474	2.78245
	0.787025	-1.25924	0.472215						1.12635		1.13475	1.11074	0.997439	1.24975					1.14616	1.02219	1.29873	15.0395		1.36963
	0.827109	-1.22562	0.398516																					0.638928
	0.730654	-1.29051	0.559852
	-0.14673	0.904074	-0.75734
	0.231709	-1.0516	0.819894
	0.215475	-0.68952	0.474044
	-0.39632	1.2908	-0.89448		Extended Data Figure 7i											Extended Data Figure 7k					Extended Data Figure 7l
	-0.27246	1.25532	-0.98286			Control			TNC			TNC + TLR4i				For statistics					For statistics
	0.684241	0.607071	-1.29131		Cxcl3	-0.638771	-0.514814	-0.672273	1.32779	1.42495	1.23399	-0.689024	-0.715825	-0.756028		All biological replicates					All biological replicates
	0.047216	-0.91599	0.868775		Saa3	-0.728748	-0.551281	-0.592816	1.36687	1.31401	1.31024	-0.7363	-0.641903	-0.740076		Control	Week1	Week2	Week3		Control	Week1	Week2	Week3
	0.562406	-1.28581	0.7234		Ccl5	-0.72255	-0.500554	-0.66131	1.30603	1.34431	1.33665	-0.779963	-0.600069	-0.72255		-0.05911	-0.28623	0.058727	0.245826		-0.21804	-0.1115	-0.14399	0.233031
	-0.28417	0.01776	0.266406		Ccl12	-0.494313	-0.373621	-0.383679	1.25236	1.34958	1.30265	-0.735695	-0.920084	-0.997193		-0.41206	-0.02269	0.026043	0.507648		-0.17529	-0.35086	-0.06713	0.52577
	0.594332	-1.29724	0.702912		Cd40	-0.572111	-0.482775	-0.519322	1.25116	1.36486	1.35267	-0.807634	-0.775148	-0.811694		-0.34163	0.071544	-0.16075	0.372692		-0.27907	-0.13166	-0.11664	0.835378
	-0.36914	-0.64599	1.01512		Cxcl9	-0.6571	-0.528237	-0.634088	1.07335	1.45994	1.43232	-0.735338	-0.795167	-0.615679
	-0.42368	1.28889	-0.86521		Il1b	-0.577613	-0.492022	-0.64969	1.12069	1.47657	1.36395	-0.712757	-0.645185	-0.883938		For plot					For plot
	0.640716	-1.31056	0.66984		Cxcl10	-0.465959	-0.147456	-0.295332	1.14173	1.32373	1.32752	-1.05747	-0.727588	-1.09918		Averaged Z-scores of each gene					Averaged Z-scores of each gene
	-0.43121	1.29364	-0.86243		Cxcl2	-0.691473	-0.556402	-0.606428	1.27956	1.38461	1.31958	-0.68647	-0.586418	-0.856559		Control	Week1	Week2	Week3		Control	Week1	Week2	Week3
	0.149425	-0.64368	0.494253		Il6	-0.659877	-0.601221	-0.547453	1.09491	1.48594	1.38818	-0.777188	-0.757636	-0.625661		-0.20962	-0.87779	0.759876	0.327533		0.4946	0.398092	-0.27746	-0.61523
	-0.51827	-0.67833	1.1966		Cxcl11	-0.701123	-0.59295	-0.59295	0.952383	1.45204	1.53961	-0.721728	-0.608403	-0.726879		-0.6406	0.176397	-0.60346	1.06767		0.967234	-1.40883	-0.19516	0.636751
	-0.42522	1.30385	-0.87864		Il1a	-0.611772	-0.593992	-0.914036	1.10698	1.46852	1.38554	-0.617699	-0.665112	-0.558431		0.400847	-0.6339	-0.58729	0.820338		-0.37287	-0.31175	-0.84966	1.53428
	0.059394	-0.28326	0.22387		Tnf	-0.685506	-0.634147	-0.621307	1.23405	1.43949	1.31751	-0.749705	-0.608467	-0.691926		0.431112	-0.88617	0.071852	0.38321		-0.65515	-0.35253	-0.59077	1.59845
	-0.99369	0.41287	0.580817		Igfbp3	-0.689568	-0.423514	-0.428944	2.29675	0.575545	0.537538	-0.716717	-0.787303	-0.363788		-0.75162	1.15595	-0.00518	-0.39914		-0.51616	-0.32558	0.309694	0.532039
	-0.48992	1.31721	-0.82729		Tnfsf10	-0.551453	-0.401232	-0.401232	1.18187	1.45342	1.28009	-0.834562	-0.724785	-1.00212		-0.40564	0.6986	0.653529	-0.94649		-0.06936	0.416146	0.762935	-1.10972
	-0.20257	1.21228	-1.0097		Fgl2	-0.414369	-0.355793	-0.505487	1.19972	1.40148	1.31036	-0.863449	-0.81789	-0.954567		0.194116	0.113792	0.220891	-0.5288		-0.10061	-0.77136	-0.36891	1.24088
	-0.53333	1.32285	-0.78952		Mmp14	-0.621547	-0.770196	-0.590252	1.21701	1.38913	1.38131	-0.598076	-0.754549	-0.652841		0.913578	-0.63616	0.760518	-1.03794		0.449682	-0.51886	-0.10377	0.172955
	-0.52234	1.32033	-0.79799		Cxcl1	-0.479175	-0.423784	-0.51874	1.36455	1.32499	1.23794	-0.645348	-0.819434	-1.041		-1.22231	-0.49885	0.579236	1.14192		-0.60875	-0.38467	-0.55647	1.54989
	-0.70546	1.32987	-0.62441		Smpdl3b	-0.469752	-0.494285	-0.526995	1.06762	1.41107	1.45196	-0.813208	-0.682368	-0.944048		-1.53196	0.251911	0.304945	0.975101		-0.76479	0.21915	-0.08498	0.630615
	0.604723	-1.317	0.712282		Mmp13	-0.718512	-0.599233	-0.505514	1.46258	1.31774	1.17291	-0.556633	-0.974109	-0.599233		-0.38254	-0.64162	-0.27729	1.30146		0.678648	0.311457	0.468825	-1.45893
	-0.48365	1.07845	-0.59481		Ccl4	-0.706329	-0.504392	-0.455927	1.11918	1.4342	1.40189	-0.843645	-0.787103	-0.657864		-0.31983	-0.31983	-0.76125	1.4009		1.19329	-0.59427	0.508694	-1.10772
	-0.90311	1.27	-0.36689		Serpinb2	-0.151383	-0.53728	-0.623909	1.21107	1.32132	1.35282	-0.710539	-0.836546	-1.02556		0.232493	0.401579	-0.65521	0.021136		-0.06964	-0.81765	-0.4617	1.34899
	0.160322	1.0104	-1.17072		Lcn2	-0.954927	-0.296295	-0.601515	1.09326	1.43864	1.39045	-0.625611	-0.778221	-0.665772		1.11166	-0.13843	-0.21394	-0.75928		-0.85904	0.156423	0.382081	0.320538
	-0.26889	1.2548	-0.98592		Cst7	-0.673391	-0.799215	-0.746788	1.38173	1.38173	1.21397	-0.715332	-0.484655	-0.558053		1.29777	-0.20098	-0.06767	-1.02913		-0.64284	-0.54946	-0.24061	1.43291
	-0.4739	1.30916	-0.83526		Tnfsf9	-0.652936	-0.681648	-0.337102	1.28992	1.51962	1.12722	-0.767784	-0.605082	-0.892204		-1.42993	0.172848	0.04714	1.20994		-0.02648	0.291313	0.450212	-0.71504
	0.930279	-0.91256	-0.01772		Msr1	-0.473926	-0.512353	-0.589206	1.1592	1.38976	1.40897	-0.714092	-0.790945	-0.877404		1.25114	-0.52611	0.247253	-0.97228		-0.48816	-0.25361	-0.7227	1.46447
	0.883286	-0.86526	-0.01803		Il15	-0.50133	-0.406938	-0.482452	1.1883	1.36765	1.36765	-0.89778	-0.652359	-0.982733		-0.05754	0.760794	-0.569	-0.13426		-0.40897	-0.54673	-0.46063	1.41632
	-0.69067	1.31386	-0.62319		Il12b	-0.670875	-0.595937	-0.660169	1.32034	1.67362	0.934942	-0.617347	-0.670875	-0.713697		-0.046	0.75132	-0.41399	-0.29133		-0.56425	-0.27228	-0.67084	1.50737
	0.955388	-0.87333	-0.08206		Il15ra	-0.636349	-0.613801	-0.625075	1.19002	1.33658	1.4606	-0.737814	-0.647623	-0.72654		1.10322	-0.31521	-0.69345	-0.09456		-0.82055	-0.24885	-0.45735	1.52675
	-0.97993	1.02572	-0.04579		Mmp3	-0.70892	-0.497252	-0.668603	1.85126	1.05498	0.934028	-0.426696	-0.658523	-0.880271		-0.82497	0.066576	-0.45445	1.21284		-1.06011	0.459191	0.23243	0.368486
	-0.25577	1.22219	-0.96642		Il18	-0.648163	-0.490502	-0.627141	1.04407	1.49603	1.41194	-0.805824	-0.795313	-0.585098		1.49648	-0.71792	-0.50665	-0.27191		-0.69854	-0.15523	-0.02587	0.879637
	-0.62277	1.30923	-0.68646		Tgm2	-0.77081	-0.999094	-0.732763	1.35984	1.23301	1.33447	-0.314243	-0.605939	-0.504479		-1.333	-0.09851	0.110826	1.32068		-0.91862	0.754736	-0.15957	0.323458
	-0.58927	1.2926	-0.70333		F10	-0.776081	-0.38999	-0.740982	1.38837	1.22457	1.35327	-0.79948	-0.577186	-0.682483		-1.36657	-0.12023	0.360692	1.1261		0.693057	0.855071	-0.045	-1.50312
	-1.21184	0.735219	0.476625		Lipg	-0.661992	-0.634662	-0.648327	1.0188	1.31943	1.60639	-0.552673	-0.607332	-0.839637		0.731092	-0.74403	0.938127	-0.92519		0.154585	0.278252	-0.27825	-0.15458
	0.449613	-1.20203	0.752414		Ccl22	-0.650114	-0.662203	-0.601758	1.33246	1.30829	1.35664	-0.674291	-0.734736	-0.674291		-0.88287	-0.52445	-0.08697	1.49428		-0.99422	-0.21357	-0.19884	1.40664
	-0.22346	0.756313	-0.53286		Mmp9	-0.620621	-0.579651	-0.798158	1.61908	1.10012	1.22303	-0.456741	-0.743531	-0.743531		-1.50783	0.184632	0.225661	1.09753		1.02744	-0.99429	0.530289	-0.56343
	-0.71133	1.27549	-0.56416		Ccl3	-0.799491	-0.580341	-0.446416	1.14851	1.42853	1.36766	-0.945591	-0.665566	-0.507291		0.903661	-0.50999	-0.11631	-0.27736		-0.68806	-0.52332	-0.2132	1.42458
	-0.32911	1.27575	-0.94664		Lgals9	-0.726809	-0.31407	-0.389114	1.1993	1.33688	1.38691	-0.814359	-0.826866	-0.851881		0.25867	0.304999	-0.46715	-0.09652		-0.16208	-0.2053	0.35658	0.010805
	-0.30292	1.26433	-0.96141		Lad1	-0.602701	-0.822181	-0.681086	1.43533	1.30992	1.20018	-0.649732	-0.869213	-0.320511		-0.75489	-0.54352	0.181173	1.11723		-0.93212	-0.29532	-0.30455	1.53199
	-0.16674	1.21717	-1.05043		Il18bp	-0.957441	-0.418881	-1.0036	1.04293	1.3199	1.51994	-0.557368	-0.511205	-0.434268		-0.78459	0.873	0.022101	-0.11051		-0.07412	-0.07412	-1.09534	1.24358
	-0.25553	1.2469	-0.99137		Fas	-0.657691	-0.83748	-0.560881	1.37531	1.25084	1.33382	-0.685351	-0.381092	-0.83748		-0.83634	0.836339	-0.03345	0.033454		-0.57285	-0.19874	-0.24551	1.01709
	-0.26851	1.25799	-0.98949		Ldlr	-0.941933	-0.667427	-0.748164	1.18953	1.31871	1.44789	-0.473658	-0.554395	-0.570542		-1.11588	0.014568	0.026222	1.07509		-0.44086	-0.58245	-0.47947	1.50278
	-0.21241	1.23353	-1.02112		Il1rn	-0.500013	-0.342866	-0.385724	1.00003	1.41432	1.34289	-1.41432	-0.72859	-0.385724		0.798427	-1.2437	-0.19961	0.644884		0.05574	0.278702	0.217894	-0.55234
	-0.25412	1.2438	-0.98967		Ccl24	-0.62988	-0.34306	-0.899828	0.922324	1.25976	1.64781	-0.511777	-0.393675	-1.05167		0.197173	0.448121	0.842467	-1.48776		-0.64904	-0.65832	-0.1669	1.47426
	-0.53214	1.30525	-0.77311		Cp	-0.466107	-0.498752	-0.417138	0.872363	1.57424	1.42734	-0.906822	-0.841531	-0.743594		0.457476	-0.85396	0.57947	-0.18299		0.684685	-0.17876	0.873564	-1.37949
	-0.53003	0.662539	-0.13251		Pf4	-0.0925437	-0.537711	-0.408469	1.27168	1.3722	1.17116	-0.753114	-0.853636	-1.16956		-1.08414	0.242821	-0.16758	1.0089		-0.53364	-0.30895	0.117963	0.724628
	-0.79331	1.29425	-0.50095		Casp1	-0.714218	-0.637005	-0.656308	1.40913	1.29331	1.29331	-0.714218	-0.656308	-0.617702		-1.24892	0.213231	-0.03046	1.06615
	-0.34678	1.28197	-0.9352		Mgat4a	-0.670244	-0.709161	-0.689702	1.13941	1.35346	1.47021	-0.475657	-0.553492	-0.86483		0.986918	0.109658	-0.8972	-0.19938
	0.835096	-1.03433	0.199236		Col5a3	-0.667165	-0.735204	-0.377997	2.08843	0.421467	0.982792	-0.258928	-1.0754	-0.377997		0.574018	-0.90865	1.05794	-0.72331
	0.616895	-1.31791	0.701017		Agrn	-0.836098	-0.464499	-0.445919	1.44924	1.3006	1.2077	-0.798938	-0.687458	-0.724618		0.966199	0.040825	-0.28578	-0.72125
	-0.46357	1.30786	-0.84429		St3gal1	-0.533869	-0.497191	-0.405496	1.30003	1.30003	1.31837	-1.12072	-0.71726	-0.643903		0.272148	1.13685	-0.26057	-1.14843
	-0.57311	1.3204	-0.74729		Cxcl13	-0.379834	-0.504467	-0.842756	0.172112	1.32942	2.006	-0.611295	-0.664709	-0.504467		0.496665	-0.72143	-0.43141	0.656178
	-0.58299	1.31993	-0.73694		Ccl2	-0.688522	-0.486015	-0.263258	0.870777	1.49855	1.49855	-0.830276	-0.769524	-0.830276		-1.0659	0.57202	-0.00313	0.497001
	0.459714	-1.26681	0.807091		Ebi3	-0.0313859	-0.248673	-0.205216	0.55529	1.51135	1.42444	-1.11782	-0.596333	-1.29165		-0.94383	0.044341	-0.34206	1.24154
	0.772622	-1.16859	0.395969													-1.54368	0.155281	0.414692	0.973703
	-0.48979	1.31647	-0.82668													-1.43838	0.049912	0.449209	0.939256
	0.362144	0.731994	-1.09414													-0.62868	-0.65408	0.641384	0.641384
	0.717472	-0.60033	-0.11714													-0.82374	-0.29906	0.120675	1.00213
	-0.41503	0.486584	-0.07156													-0.3189	-0.85367	-0.33853	1.5111
	0.107822	1.07822	-1.18604													-0.43693	-0.86205	-0.20075	1.49972
	0.468704	-1.02961	0.560908													-0.71372	0.249584	-0.66118	1.12532
	0.90138	-1.2579	0.356516													0.785226	-1.18075	0.017449	0.378072
	0.214719	-0.94476	0.730044													-0.91623	0.189752	0.124694	0.601786
	0.722894	-1.29134	0.568448													0.100778	1.38084	-0.71252	-0.7691
	-0.13807	-0.03452	0.172593													-1.35503	-0.03619	0.23723	1.15398
	-0.47666	1.3077	-0.83104													-0.61245	0.176468	-0.61245	1.04843
	0.282233	0.74655	-1.02878													-1.21074	-0.15439	0.300653	1.06448
	0.753081	-1.30848	0.555397													-1.20027	0.260198	-0.1343	1.07437
	0.649179	-1.3159	0.666724
	-0.92252	0.884607	0.037912
	0.687808	-1.31581	0.627999
	-0.0103	1.09814	-1.08784
	-0.18085	1.14161	-0.96076
	-0.47849	1.22856	-0.75007
	0.99287	-1.12237	0.129505
	0.127926	-1.16047	1.03255
	1.06884	-0.06765	-1.00119
	1.15401	-0.22517	-0.92884
	0.987803	-1.00361	0.015805
	-1.17195	0.671311	0.500639
	-1.17554	1.0021	0.17344
	-0.60647	1.32187	-0.71539
	-0.44921	1.30679	-0.85758
	0.19803	-1.01215	0.814121
	-0.60775	1.31774	-0.70999
	-0.66066	1.32915	-0.66849
	-0.52332	1.31655	-0.79323
	-1.26159	0.893974	0.367616
	-0.43001	1.29814	-0.86813
	-0.29494	1.26551	-0.97057
	-0.37658	1.28242	-0.90584
	0.627009	-1.31145	0.684445
	-0.51939	1.32152	-0.80213
	-1.1971	1.06742	0.129686
	-1.07013	-0.09728	1.16742
	0.661837	-1.29265	0.630813
	-0.57754	1.30994	-0.7324
	0.396014	-1.07047	0.674461
	0.684712	-1.24633	0.561617
	-0.33883	0.838167	-0.49933
	0.848497	-0.82525	-0.02325
	-0.57861	1.30687	-0.72826
	-0.28776	-0.82217	1.10993
	0.275558	0.058012	-0.33357
	-0.43752	1.29507	-0.85755
	-0.54968	1.09935	-0.54968
	-0.35928	1.28199	-0.9227
	0.6025	-1.31378	0.711285
	-0.92593	0.931405	-0.00548
	-0.41355	1.2327	-0.81915
	-0.35673	1.28315	-0.92641
	-1.15857	1.02726	0.131304
	0.546361	-1.31967	0.773311
	0.606383	-1.222	0.615617
	0.668258	-1.27507	0.606809
	-0.58631	1.28677	-0.70046
	0.773202	-1.31045	0.537248
	-0.84962	1.30251	-0.45289
	-0.54063	1.29649	-0.75586
	-0.39796	0.020673	0.377284
	-0.27042	1.25417	-0.98376
	-0.2671	1.25652	-0.98942
	0.647375	-1.32795	0.680574
	0.610309	-1.31698	0.706673
	-0.62428	1.33038	-0.70609
	-0.52516	1.31931	-0.79415
	-0.4172	1.30153	-0.88432
	-0.47926	1.28929	-0.81003
	-0.55555	1.31842	-0.76287
	-0.62814	1.329	-0.70086
	-0.25588	1.19713	-0.94126
	-0.69929	1.32007	-0.62077
	-0.71277	1.32515	-0.61238
	0.791155	0.121716	-0.91287
	-0.4118	1.24146	-0.82966
	-0.6764	1.32665	-0.65025
	-0.57357	1.32775	-0.75417
	-0.33738	1.27045	-0.93307
	-0.59948	1.32263	-0.72315
	-0.45361	1.08866	-0.63505
	-0.33869	1.27481	-0.93613
	-0.94094	1.27889	-0.33794
	0.319628	-0.44748	0.127851
	-0.40842	1.29667	-0.88825
	-0.6848	0.238527	0.446276
	-0.31373	1.266	-0.95227
	-0.35434	1.28467	-0.93033
	-0.45805	1.30701	-0.84895
	-0.51002	1.20521	-0.69519
	-0.68962	1.27314	-0.58352
	-0.50434	1.31746	-0.81312
	0.854393	-1.24695	0.392559
	-0.56093	1.32379	-0.76286
	0.077498	0.96873	-1.04623
	-0.73252	1.29316	-0.56064
	0.226191	0.996259	-1.22245
	-0.53093	1.32155	-0.79062
	0.843472	-1.27382	0.430343
	0.789478	-1.27752	0.488041
	-0.4727	1.30663	-0.83394
	0.511269	-1.3194	0.808134
	0.428708	-1.30159	0.872884
	0.662256	-1.31463	0.652371
	-0.47167	1.12303	-0.65136
	0.729163	-1.29629	0.567127
	-0.89721	0.925602	-0.02839
	0.645241	-1.20086	0.555624
	-0.41679	1.29696	-0.88017
	-0.42559	1.29294	-0.86735
	-0.43114	1.19198	-0.76084
	-0.52474	1.32289	-0.79816
	0.297936	-0.96391	0.665975
	0.641463	-1.20104	0.559574
	-0.48035	1.31084	-0.83048
	0.477688	-1.29171	0.814019
	-0.26299	1.25497	-0.99198
	-0.82685	1.27826	-0.45141
	-0.40633	1.28042	-0.87409
	0.82705	0.040344	-0.86739
	0.447799	-1.29626	0.848462
	-0.52058	1.31958	-0.799
	-0.77956	1.3216	-0.54204
	0.293785	0.59887	-0.89266
	-0.40294	1.29219	-0.88925
	0.435264	-1.27638	0.841117
	-0.33707	1.2796	-0.94253
	-0.1485	0.194194	-0.04569
	-0.74667	1.16342	-0.41675
	-0.23906	1.14097	-0.90191
	-0.3553	1.27795	-0.92266
	0.675397	-1.32425	0.648853
	0.542768	-1.14939	0.606623
	-1.15788	0.102715	1.05516
	-0.37103	1.29096	-0.91992
	-0.30663	-0.50375	0.810378
	0.567922	-1.32042	0.752497
	-0.44086	1.28949	-0.84863
	-0.7087	1.31437	-0.60567
	-0.36667	1.21461	-0.84793
	-0.55874	1.32499	-0.76625
	-0.0946	1.0721	-0.9775
	-0.31163	1.25144	-0.93982
	-0.21293	1.2315	-1.01857
	-0.38064	1.28973	-0.90909
	0.831704	-1.1992	0.367497
	-0.30196	1.13081	-0.82885
	-0.51827	1.28838	-0.77011
	-0.41313	1.28628	-0.87314
	-0.2132	1.19598	-0.98279
	0.656988	-1.31398	0.656988
	0.754582	-1.32491	0.570324
	-0.95572	1.24143	-0.28571
	-0.53346	1.27995	-0.74648
	-0.77333	1.22401	-0.45068
	-0.39778	1.26866	-0.87088
	-0.929	1.23287	-0.30388
	-0.11016	-0.77111	0.881272
	-0.53502	1.31092	-0.77589
	-0.33969	1.27715	-0.93746
	0.391131	-1.26344	0.872306
	-1.03847	1.13878	-0.10031
	-0.26782	1.25068	-0.98286
	-1.27369	0.596505	0.67718
	-0.43575	1.3049	-0.86915
	0.640827	-1.30454	0.663714
	0.485283	-1.28646	0.801175
	-1.21102	1.04753	0.163498
	0.561689	-1.31961	0.757925
	-0.38212	1.27423	-0.89211
	-0.26946	1.25271	-0.98326
	-0.57898	1.18051	-0.60153
	-0.4818	1.0521	-0.57029
	-0.60862	1.32891	-0.72029
	-0.53257	1.30058	-0.76802
	0.391913	-0.86399	0.472077
	-0.66972	1.29329	-0.62357
	-0.62763	1.32809	-0.70046
	-0.16176	1.16369	-1.00194
	-0.61202	1.29721	-0.6852
	-0.56635	1.31495	-0.7486
	0.434359	-1.2857	0.851343
	-0.78975	1.25564	-0.46589
	-0.81783	1.14155	-0.32372
	-0.03612	-1.12685	1.16296
	-0.79894	1.22229	-0.42335
	-0.6008	1.30685	-0.70605
	-0.62079	1.33096	-0.71017
	-0.27011	1.25489	-0.98478
	-0.27833	1.25879	-0.98047
	-0.41922	1.30299	-0.88377
	-0.33003	1.11009	-0.78006
	-0.62426	1.27663	-0.65238
	-0.63302	1.32565	-0.69263
	-0.38963	1.28887	-0.89925
	-0.09824	0.41754	-0.31929
	-0.64792	1.33178	-0.68386
	-0.27045	1.06247	-0.79202
	0.498124	-1.26732	0.769196
	-0.34624	1.27168	-0.92544
	-0.43076	1.29228	-0.86152
	0.399161	0.861346	-1.26051
	0.591707	-1.31811	0.726405
	0.877994	-1.27929	0.401292
	0.24839	-0.16341	-0.08498
	-0.30013	0.9004	-0.60027
	0.749945	-0.04411	-0.70583
	-0.52426	1.312	-0.78774
	-0.29526	1.26242	-0.96717
	-0.45417	1.30167	-0.8475
	0.026552	0.950569	-0.97712
	0.371716	0.667572	-1.03929
	-0.27769	1.25605	-0.97835
	-0.31616	1.27129	-0.95513
	0.711519	-1.25068	0.539164
	-0.43497	1.28172	-0.84676
	0.504781	-0.60393	0.099153
	-0.49869	1.28332	-0.78463
	0.604726	0.383485	-0.98821
	0.55407	0.474917	-1.02899
	0.680393	-1.30845	0.628055
	-0.7539	1.30502	-0.55113
	-0.25608	1.18438	-0.9283
	0.106449	0.92256	-1.02901
	-0.1176	1.07797	-0.96037
	-0.17227	1.21676	-1.04449
	0.996068	-0.80787	-0.1882
	1.04749	-0.47753	-0.56996
	0.354574	-1.22489	0.870317
	-0.44239	1.30614	-0.86375
	-0.44383	1.30276	-0.85893
	0.631026	-1.32607	0.695043
	-0.15234	1.19431	-1.04198
	0.613823	-1.33025	0.716427
	-1.20712	0.461147	0.745973
	0.951701	-1.21646	0.264759
	-0.46461	1.28425	-0.81964
	-0.81708	1.23371	-0.41663
	0.763096	-0.98644	0.223345
	-0.0135	0.79677	-0.78327
	-0.13069	1.06332	-0.93263
	0.517963	-1.2782	0.760236
	-1.05148	1.21876	-0.16728
	-1.00318	1.0605	-0.05732
	0.48909	-1.30026	0.811174
	0.74667	-1.18078	0.43411
	-0.6288	1.32303	-0.69423
	-0.40391	1.29738	-0.89347
	-0.08575	1.13193	-1.04618
	0.502874	-0.75707	0.2542
	1.16519	-0.92299	-0.2422
	-0.34571	1.12355	-0.77784
	0.187515	-1.21885	1.03133
	-0.60471	1.32218	-0.71747
	-0.65578	1.3283	-0.67252
	-0.34469	1.27469	-0.93
	-0.93318	1.26464	-0.33147
	-0.09599	-0.06981	0.165808
	0.497065	-1.29373	0.796665
	-1.30316	0.679503	0.623654
	-0.77269	1.00325	-0.23056
	-0.40534	0.433291	-0.02795
	-0.33053	1.27192	-0.94139
	-0.64737	1.29474	-0.64737
	0.103688	-0.24397	0.140284
	1.12269	-0.80192	-0.32077
	-0.33204	1.27663	-0.9446
	-0.0525	1.05	-0.9975
	-0.73447	1.2573	-0.52284
	0.839872	-1.24897	0.409099
	-0.6114	1.32884	-0.71743
	-0.16191	0.445263	-0.28335
	0.47544	-1.23239	0.75695
	0.462459	0.115615	-0.57807
	-0.61806	1.32669	-0.70863
	0.124394	-0.24879	0.124394
	-0.16931	1.1951	-1.02579
	0.615384	-1.30951	0.694129
	-0.2829	1.25835	-0.97546
	-0.16893	1.20777	-1.03884
