# Supplementary material for: Perivascular tenascin C triggers sequential activation of macrophages and endothelial cells to generate a pro-metastatic vascular niche in the lungs
Source: Nat Cancer. 2022 Apr 25;3(4):486–504. doi: 10.1038/s43018-022-00353-6 (PMC9046090; doi:10.1038/s43018-022-00353-6)
Supplement: Source Data Extended Data Fig. 8 — Statistical Source data. [file 43018_2022_353_MOESM19_ESM.xlsx]

## Sheet: Extended Data Fig. 8
	Extended Data Figure 8a			Extended Data Figure 8b			Extended Data Figure 8d			Extended Data Figure 8e (left)			Extended Data Figure 8e (right)			Extended Data Figure 8f			Extended Data Figure 8h
	For statistics			Vehicle	TLR4i		Vehicle	TLR4i		Vehicle	TLR4i		Vehicle	TLR4i		Vehicle	TLR4i		shControl	shTNC
	All biological replicates			0.735244	0.971549		284.809	131.242		0.268904	0.101677		0.999999	0.445455		3.74	0.94		63.5514	26.1682
	Vehicle	TLR4i		1.24807	0.905748		307.815	157.722		0.230489	0.0340209		1.65707	0.0818115		2.28	0.03		118.318	1.47664
	0.922981	0.669643		1.40328	0.971683		436.127	202.797		0.788134	0		4.31803	0		0.73	0.14		143.178	21.3084
	0.91155	0.749658		0.822763	1.08007		148.098	416.649		1.67025	0.0156239		2.72713	0.142127		7.11	0.16		25.9813	12.8972
	1.15618	0.772521		0.79064	1.12349		280.133	243.302		2.4314	1.17866		2.31412	4.83534		0.36	0.05		3.36449	2.24299
	0.997148	0.698489					329.36	297.162		0	0.00898495		0	0.139779		0.07	0.65		76.2617	46.3551
	1.01214	0.797964					204.248	280.512		0.0383776	0.21118		0.248891	0.88929		0.22	1.59		119.813	2.99065
							343.283	127.139		0.172781	0.0623762		1.65833	0.422626		1.27	0.16		249.533
	For plot						276.829	228.056		0.0519364	0.126992		0.458339	1.09343
	All technical replicates						250.619	271.44		0.303517	0		0.828024	0
	Vehicle	TLR4i					219.519	278.389		0.0967458	0		0.6817	0
	0.966174	0.719319					332.283	259.292		0.750901	1.14615		0.745997	6.03734
	0.469639	0.716992					143.181			0.175788			0.915838
	1.15311	0.615614					354.766			1.99575			7.43918
	1.01441	0.487866					152.963			0.806375			2.59915
	0.907507	0.675858
	1.20306	0.555736
	1.09291	0.773045
	0.504835	0.76032
	0.357217	0.677289		Extended Data Figure 8i
	1.09953	0.487785		Inhbb		Lama1		Scgb3a1		Opg
	1.50482	0.686903		shControl	shTNC	shControl	shTNC	shControl	shTNC	shControl	shTNC
	0.812169	0.750696		1.20843	0.650999	0.87296	0.533418	1.15638	0.475736	1.09384	0.498625
	0.641298	1.13165		0.711243	1.02655	0.625029	0.787785	1.3268	0.607923	0.930876	1.12096
	0.813276	0.522649		0.802324	0.414886	1.46296	0.435404	0.729338	0.31176	1.08428	0.388509
	0.765172	0.855466		0.808394	0.344226	0.443876	0.150516	0.934012	0.137973	0.617649	0.252336
	1.22759	0.826174		1.46961	0.766333	1.59517	0.687384	0.853469	0.294327	1.27336	0.341119
	1.10107	0.70396
	1.0548	0.681893
	1.21955	0.556411
	1.43393	0.693746
	1.17821	0.818123
	1.08195	0.879548
	1.31773	0.903302
	0.771769	0.882741
	0.381419	0.741393
	0.98559	0.62451
	1.12868	0.646783
	1.29176	0.563974
	1.42603	0.506581
	0.908351	1.12552
	0.809187	0.733754
	0.968143	0.590744
	0.88277	0.722136
	0.887548	0.842535
	1.11198	0.662692
	1.38548	0.796579
	1.41001	0.919619
	0.977809	0.85091
	0.782554	0.798969
	0.579781	0.868744
		0.649252
