# Supplementary material for: Perivascular tenascin C triggers sequential activation of macrophages and endothelial cells to generate a pro-metastatic vascular niche in the lungs
Source: Nat Cancer. 2022 Apr 25;3(4):486–504. doi: 10.1038/s43018-022-00353-6 (PMC9046090; doi:10.1038/s43018-022-00353-6)
Supplement: Source Data Extended Data Fig. 9 — Statistical Source data. [file 43018_2022_353_MOESM20_ESM.xlsx]

## Sheet: Extended Data Fig. 9
	Extended Data Figure 9a
	Lag-3+/CD3e+ cells (%)				PD-1+/CD3e+ cells (%)
	Control	4T1 Met (Vehicle + IgG)	4T1 Met (TLR4i + B20)		Control	4T1 Met (Vehicle + IgG)	4T1 Met (TLR4i + B20)
	5.08475	34.2063	33.855		9.66102	27.9762	28.626
	4.21053	36.8	33.8627		6.73684	28.08	27.5107
	3.40909	30.0435	30.1587		6.59091	29.6087	27.9762
		28.1197	25.8952			27.6068	25.5895
	CD69+/CD3e+ cells (%)				TIGIT+/CD3e+ cells (%)
	Control	4T1 Met (Vehicle + IgG)	4T1 Met (TLR4i + B20)		Control	4T1 Met (Vehicle + IgG)	4T1 Met (TLR4i + B20)
	8.64407	42.4603	41.6031		2.93785	10.5159	11.2214
	6.84211	46.4	40.9871		2.89474	9.88	10.1288
	6.875	36.913	37.8968		2.27273	9.52174	11.0714
		37.094	32.9258			11.7949	9.95633
	CTLA-4+/CD3e+ cells (%)				Tim-3+/CD3e+ cells (%)
	Control	4T1 Met (Vehicle + IgG)	4T1 Met (TLR4i + B20)		Control	4T1 Met (Vehicle + IgG)	4T1 Met (TLR4i + B20)
	5.48023	24.0476	23.3588		9.66102	42.4603	41.9847
	4.05263	26.84	24.8498		9.21053	44	42.2318
	3.86364	22.3043	20.3175		8.23864	38.5652	37.619
		20.4274	17.2926			37.8632	32.9694
	Extended Data Figure 9b				Extended Data Figure 9c				Extended Data Figure 9d				Extended Data Figure 9e
	Treg cells				NK cells				Macrophages				Neutrophils
	Control	4T1 Met (Vehicle + IgG)	4T1 Met (TLR4i + B20)		Control	4T1 Met (Vehicle + IgG)	4T1 Met (TLR4i + B20)		Control	4T1 Met (Vehicle + IgG)	4T1 Met (TLR4i + B20)		Control	4T1 Met (Vehicle + IgG)	4T1 Met (TLR4i + B20)
	1.09983	1.91441	1.94362		1.8	5.45	6.05		1.02	4.27	3.81		10.7	24.8	23
	0.922691	2.02837	1.80163		1.14	6.68	5.63		0.82	3.05	3.05		11.2	28.8	30.7
	0.947779	2.8937	2.16436		0.93	5.03	4.99		0.71	2.56	3.13		11.4	25.1	18.2
		1.3925	1.86298			4.64	3.87			3.13	2.25			22.2	28.3
