# Supplementary material for: Perivascular tenascin C triggers sequential activation of macrophages and endothelial cells to generate a pro-metastatic vascular niche in the lungs
Source: Nat Cancer. 2022 Apr 25;3(4):486–504. doi: 10.1038/s43018-022-00353-6 (PMC9046090; doi:10.1038/s43018-022-00353-6)
Supplement: Source Data Extended Data Fig. 10 — Statistical Source data. [file 43018_2022_353_MOESM21_ESM.xlsx]

## Sheet: Extended Data Fig. 10
	Extended Data Figure 10a					Extended Data Figure 10c					Extended Data Figure 10d (survival upto 10 years was scored )
	Control	TLR4i	B20	TLR4i+ B20		Control	TLR4i	B20	TLR4i+ B20		Years	VFGF-S high & TLR4-S high	VFGF-S high & TLR4-S low	VFGF-S low & TLR4-S high	VFGF-S low & TLR4-S low
	1.00778	0.995706	0.914098	0.568065		649.726	132.179	7.82629	0.932083		1.56986	1
	0.825723	0.678254	0.879734	0.597446		19.172	0.658886	44.8043	51.0878		5.05753	0
	1.29412	0.613345	0.743317	0.659448		8.06734	12.9849	191.639	1.10886		13.7671	0
	1	0.941397	0.624002	0.731144		55.4429	15.7169	2.86053	31.5623		3.07123	0
	0.835599	0.806754	0.718501	0.780818		8.48517	1.96059	6.87813	6.84599		9.29863	0
						0.642816	7.05491	3.71226	3.56763		13.8521	0
						3.23015	8.05286	0.674957	0.40176		3.71233	1
						55.234	1.44634	158.374	45.4998		5.16986	1
						64.4304	55.1312	128.861	25.905		2.21918	1
						119.229	178.014	20.2591	1.49452		12.0603	0
						243.441	2.98904	95.9814	2.55729		1.5452	1
						64.0983	128.197	19.2627	48.1568		2.25205	1
						8.80106	5.64596				14.2301	0
											2.99178	1
											13.1562	0
											9.47945	0
											0.936986	0
											3.12603	1
											2.62466	1
											5.27945	0
											12.0027	0
											5.70685	0
											1.3726	1
											1.10137	1
											14.5699	0
											4.51233	0
											12.6411	0
											10.3178	0
											2.99452	1
											11.1753	0
											12.0877	0
											6.87397	1
											13.4301	0
											5.48493	1
											5.38082	1
											8.10137	1
											13.0904	0
											2.47671	1
											3.98082	1
											16.3233	0
											1.63562	1
											2.24384	0
											2.9726	1
											9.6137	0
											4.07397	1
											9.22466	0
											1.84658	1
											5.08767	1
											4.16438	1
											11.9699	0
											3.12055	1
											4.24657	1
											5.1589	1
											0.364384	1
											1.00822	1
											11.589	0
											9.10685	0
											11.6356	0
											3.11507	1
											12.7918	0
											2.63288	1
											8.39178	0
											10.6301	0
											3.67123	0
											8.7589	1
											13.0603	0
											9.60548	0
											6.36164	0
											20.2466	0
											10.1014	0
											9.70411	0
											5.49589	0
											3.99452	1
											7.29863	1
											5.33699	1
											2.54247	1
											10.726	0
											12.8849	0
											9.48219	0
											2.15616	0
											5.96986	0
											0.693151	0
											4.83014	1
											4.62466	1
											11.2548	0
											8.13699	1
											2.40274	1
											7.30959	1
											3.63562	0
											9.64384	0
											11.9343	0
											6.92329	0
											2.58356	1
											2.70685	1
											0.871233	1
											9.19178	1
											13.5233	0
											3.93699	1
											5.23562	0
											1.45206	1
											6.09863	0
											3.55616	0
											5.00822	0
											5.09589	0
											0.747945	0
											6.63562	1
											1.26849	0
											5.23288	0
											3.81096	1
											15.337	0
											11.0356	0
											1.21644	1
											7.03836	0
											0.145205	0
											3.40822	1
											15.2301	0
											3.32329	1
											6.81918	0
											8.95616	0
											12.8849	0
											8.76164	0
											4.01096	0
											2.34795	1
											9.67123	1
											11.6904	0
											2.20822	1
											10.5069	0
											2.77808	1
											3.4	1
											0.463014	0
											11.548	0
											10.3425	0
											3.54521	1
											14.0164	0
											5.00822	0
											5.06301	0
											3.54247	1
											12.4164	0
											9.15343	0
											2.84931	1
											7.20822	1
											2.25753	1
											0.917808	0
											10.0219	0
											10.8219	0
											4.34247	0
											5.96712	0
											12.4055	0
											12.3863	0
											3.04384	1
											12.3863	0
											5.47671	1
											13.874	0
											11.3288	0
											6.34795	1
											10.3343	0
											10.5781	0
											12.8877	0
											3.4137	1
											7.38904	1
											2.04657	1
											12.2767	0
											8.53151	1
											10.9178	0
											9.79726	0
											5.93425	0
											10.0274	0
											10.5534	0
											6.19452	1
											7.39452	1
											13.8301	0
											2.8411	1
											5.52877	0
											3.55069	1
											13.9452	0
											0.646575	1
											0.890411	0
											9.20274	0
											12.2575	0
											3.0411	1
											15.1562	0
											1.66027	1
											10.7945	0
											0.789041	1
											2.38356	1
											6.56986	0
											4.87123	1
											14.2877	0
											13.5452	0
											4.06027	0
											13.4575	0
											1.07945	0
											14.6822	0
											6.40548	0
											9.14794	0
											2.29863	0
											11.4466	0
											1.98082	1
											15.611	0
											14.074	0
											4.58356	0
											3.18904	1
											0.70411	0
											3.20822	0
											10.3589	0
											11.6192	0
											12.9233	0
											10.2356	0
											4.90685	1
											5.92603	0
											10.989	0
											1.46575	0
											2.36164	1
											15.0411	0
											6.42192	0
											9.35616	1
											1.72603	1
											6.07671	0
											14.3699	0
											2.69863	1
											14.4164	0
											1.27397	1
											14.6548	0
											11.9781	0
											12.7342	0
											3.51507	0
											5.30959	0
											0.745205	1
											7.41644	1
											12.7726	0
											5.06301	0
											18.7726	0
											12.9644	0
											3.02192	1
											4.52329	1
											0.553425	0
											1.62192	1
											12.0055	0
											6.66575	1
											4.12877		1
											8.85753		1
											3.6274		0
											15.348		0
											5.04384		0
											8.87945		0
											10.9507		0
											8.30685		1
											4.05753		0
											15.5562		0
											3.70137		1
											12.3671		0
											5.27945		0
											1.62192		1
											4.51233		0
											9.01096		0
											4.06301		1
											16.3863		0
											5.06301		0
											9.09041		1
											9.70137		1
											6.50137		1
											4.88767		0
											6.34795		0
											5.32877		0
											2.6548		1
											3.53151		1
											11.9507		0
											11.7945		0
											5.14247		0
											3.56712		1
											4.84384		0
											3.93699		1
											5.25479		0
											5.07945		1
											14.474		0
											0.953425		1
											2.05206		0
											5.07945		0
											9.86849		0
											12.9343		0
											6.42192		0
											12.5753		0
											4.2274		0
											15.5836		0
											11.9123		0
											11.6794		0
											13.2055		0
											11.0329		0
											16.8959		0
											9.11781		1
											4.59726		0
											5.16164		0
											11.1123		0
											8.33425		0
											9.03014		0
											2.70959		1
											6.92055		1
											4.18356		0
											4.17534		0
											13.1589		0
											11.0849		0
											4.22466		1
											3.27397		1
											9.87397		1
											6.19178		1
											6.2274		0
											1.33973		0
											5.24932		1
											9.70959		1
											6.35342		0
											5.61096		1
											2.41096		1
											4.89041		1
											15.7014		0
											10.0657		0
											4.53425		0
											7.07397		0
											5.17808		0
											10.2575		0
											4.55342		0
											0.994521		0
											6.73151		1
											5.07123		0
											5.28767		0
											4.73699		0
											12.789		0
											8.12055		0
											5.39178		0
											2.1589		1
											1.96712		1
											5.16164		0
											6.47397		0
											10.6877		0
											5.80274		1
											10.4192		0
											13.6164		0
											1.2411		0
											3.94521		0
											8.68493		1
											1.13425		1
											7.19452		1
											1.06027		0
											5.26575		0
											2.38904		1
											4.8411		0
											5.31507		0
											10		0
											12.6794		0
											3.38356		1
											13.937		0
											3.60274		1
											0.676712		0
											8.12055		0
											14.0603		0
											4.56712		0
											4.8548		0
											1.66575		0
											13.6685		0
											1.8274		1
											2.91781		0
											8.00548		0
											10.1808		0
											6.86575		1
											5.3863		0
											6.55342		0
											3.53699		1
											14.6904		0
											17.4192		0
											5.7726		0
											5.16164		0
											6.66301		1
											6.09041		1
											5.61644		0
											12.3452		0
											16.4794		0
											12.8		0
											13.4411		0
											2.00548		1
											4.53425		0
											6.64384		0
											10.0356		0
											12.1151		0
											10.7425		0
											4.48493		0
											10.1945		0
											4.81918		1
											9.85206		1
											11.2822		0
											0.808219		1
											0.980822		1
											4.27123		1
											9.25753		1
											8.23288		0
											8.38904		1
											9.11507		0
											6.44384		0
											4.53699		1
											9.27397		0
											14.3041		0
											4.06027		0
											2.04384		1
											0.493151		0
											5.8411		1
											3.18904		1
											3.84384		1
											6.22192		0
											4.59726		0
											3.07123		0
											2.35068		1
											15.2137		0
											4.73973		1
											2.79178		1
											12.0493		0
											4.98904		0
											0.021918		1
											1.36712		0
											6.68493		1
											9.74247		1
											1.99726		1
											4.66849		0
											3.11781		1
											3.22192		1
											5.45753		0
											6.72329		1
											0.276712		0
											0.057534		0
											1.84658		1
											2.95616		0
											4.52329		0
											13.0082		0
											15.189		0
											5.49041		0
											6.06849		0
											16.9425		0
											7.03288		1
											6.06849		1
											4.46027		1
											5.93973		0
											0.446575		0
											5.36986		1
											0.490411		0
											6.05753		1
											14.8082		0
											14.2356		0
											2.76164		0
											8.15343		0
											3.79452		0
											6.00274		0
											9.20274		0
											13.8795		0
											6.33973		0
											8.34794		0
											5.46575		0
											12.0027		0
											2.89589		0
											0.857534		0
											5.7863		1
											5.82192		0
											6.52603		0
											9.85753		0
											14.452		0
											1.05479		0
											8.97808		0
											0.345205		0
											3.01096		1
											9.08767		0
											13.2877		0
											0.10137		0
											11.6493		0
											0.153425		0
											7.34247		1
											4.27671		0
											3.49863		1
											4.51507		0
											4.40822		1
											1.29041		1
											14.411		0
											12.989		0
											11.0603		0
											9.0274		1
											3.86575		1
											8.03562		1
											1.30137		0
											18.2466		0
											0.712329		0
											12.3781		0
											3.53699		0
											4.91507		0
											8.32055		0
											11.8904		0
											8.53425		1
											3.36164		0
											13.0877		0
											14.8575		0
											7.11233		0
											4.10411		0
											5.03562		0
											5.04384		0
											3.75068			1
											14.2521			0
											2.13699			1
											4.5726			1
											5.87123			0
											2.2			1
											9.10959			0
											2.24384			1
											5.58082			0
											13.6986			0
											5.58082			0
											16.9781			0
											16.2986			0
											2.82192			1
											10.5425			0
											8.92603			1
											15.3945			0
											1.67945			1
											9.12603			0
											12.4247			0
											22.5206			0
											10.9206			0
											17.1753			0
											11.1781			0
											11.0685			0
											10.2384			0
											1.81096			1
											11.326			0
											7.69863			1
											2.49041			1
											13.8603			0
											5.04384			0
											21.2192			0
											11.1973			0
											4.10959			1
											12.7973			0
											18.652			0
											3.54247			1
											11.5562			0
											1.28493			1
											5.60548			1
											13.011			0
											3.24932			1
											5.03288			0
											3.52603			1
											2.89589			1
											12.389			0
											7.48767			1
											9.81644			0
											12.2986			0
											8.16712			0
											2			1
											1.6548			1
											12.5206			0
											4.52603			0
											3.28767			1
											11.3178			0
											13.1945			0
											13.6384			0
											14.3041			0
											7.06849			0
											0.99726			0
											12.0274			0
											5.70685			0
											5.69589			1
											12.6466			0
											10.4822			0
											4.83836			0
											5.53151			0
											13.3069			0
											6.25479			0
											12.0493			0
											8.8			0
											3.87397			1
											13.0767			0
											14.211			0
											12.4986			0
											3.27123			1
											8.41644			1
											13.0164			0
											3.13699			1
											20.5343			0
											12.2795			0
											14.6657			0
											13.8603			0
											10.3945			0
											9.66575			0
											12.6192			0
											5.83562			0
											11.811			0
											2.3863			1
											13.3315			0
											9.93973			0
											15.3397			0
											4.04384			0
											2.30137			1
											1.86301			1
											2.6137			1
											13.4548			0
											5.7726			0
											10.8603			0
											0.435616			1
											4.6411			0
											16.4877			0
											1.59452			1
											7.46301			1
											12.0767			0
											10.4274			0
											11.6329			0
											11.9781			0
											12.1562			0
											5.21918			0
											8.27671			0
											14.0575			0
											2.08219			0
											1.18356			1
											5.65205			1
											3.2411			0
											6.29315			0
											15.9616			0
											7.21096			1
											4.70685			0
											7.05753			1
											12.3123			0
											13.452			0
											1.01918			0
											12.2603			0
											12.9014			0
											7.01096			1
											7.7863			1
											4.04657			1
											1.23836			1
											2.98904			1
											6.50685			1
											5.18082			1
											1.10137			0
											13.8877			0
											18.7945			0
											9.82466			0
											6.26575			1
											2.85206			1
											1.38356			1
											5.24657			0
											16.2548			0
											6.8548			0
											14.9589			0
											9.2274			0
											5.08767			0
											0.641096			1
											6.79178			1
											11.8			0
											4.80274			0
											8.93973			0
											10.7151			0
											3.98082			1
											1.43014			0
											16.6493			0
											11.6301			0
											4.32055			0
											2.34795			1
											14.2822			0
											13.9315			0
											13.6164			0
											7.09863			1
											15.7123			0
											2.54794			1
											13.9425			0
											5.38904			1
											15.1452			0
											4.06575			0
											5.08493			0
											2.53699			1
											12.0767			0
											9.69041			1
											3.03562			1
											15.1808			0
											4.09315			0
											2.67945			0
											11.074			0
											7.53973			1
											1.33973			1
											9.41096			1
											7.86849			1
											5.58904			0
											14.1726			0
											3.91233			0
											13.1507			0
											6.66301			1
											4.92877			0
											3.3452			1
											0.79726			1
											9.3726			1
											13.9343			0
											10.2027			0
											12.0685			0
											5.72603			1
											6.18356			1
											2.98082			1
											13.9781			0
											9.44384			1
											3.66575			1
											8.38904			0
											3.5589			1
											3.10685			1
											0.208219			1
											1.99178			1
											2.81918			1
											0.356164			0
											10.6137			0
											7.72877			1
											17.4219			0
											15.3315			0
											12.3671			0
											10.6685			0
											10.537			0
											3.50685			1
											3.65205			0
											11.7068			0
											3.1589			1
											13.3151			0
											4.33973			0
											4.90411			0
											0.635616			0
											10.2548			0
											4.15343			1
											12.4247			0
											1.16712			1
											12.4986			0
											0.164384			0
											10.1342			0
											7.32329			1
											13.2274			0
											12.1178			0
											9.00822			1
											9.55343			1
											4.70411			1
											11.5425			0
											3.73973			1
											5.84931			1
											4.29863			1
											9.16986			1
											7.40822			1
											15.6329			0
											5.09315			0
											1.60822			1
											11.4603			0
											2.28493			1
											6.9726			1
											0.117808			0
											12.9945			0
											1.09315			0
											5.06027			0
											8.88219			1
											13.1973			0
											4.46575			1
											9.75616			1
											12.063			0
											2.36986			1
											19.2521			0
											14.5343			0
											7.39726			1
											4.8548			1
											10.0438			0
											1.53425			1
											16.2822				0
											10.8658				0
											2.25753				1
											6.5589				1
											14.011				0
											5.89863				1
											12.3178				0
											12.9671				0
											1.26301				1
											5.38904				0
											11.2548				0
											8.16712				1
											3.98904				1
											10.5616				0
											11.4685				0
											14.2548				0
											12.337				0
											8.47397				1
											7.42192				1
											11.4493				0
											3.23014				1
											8.46301				1
											10.8795				0
											13.1288				0
											16.9452				0
											11.2986				0
											10.7918				0
											15.3836				0
											4.57534				1
											9.06575				0
											3.72603				1
											7.43288				0
											7.41644				1
											1.16438				1
											13.4877				0
											5.41096				1
											7.96986				1
											7.34247				0
											10.348				0
											10.2082				0
											2.76712				0
											4.05206				0
											10.6301				0
											9.74794				1
											12.6575				0
											14.3562				0
											12.8603				0
											13.6247				0
											14.5096				0
											13.8247				0
											5.88767				1
											2.11233				0
											1.95069				1
											3.55069				1
											4.01644				0
											3.87671				0
											5.00274				1
											3.84931				1
											16.5836				0
											12.3781				0
											14.3123				0
											10.4329				0
											18.1589				0
											8.70137				0
											19.0411				0
											6.29041				0
											4.20822				1
											3.4411				0
											9.44384				1
											12.4685				0
											5.36438				0
											11.3781				0
											12.2301				0
											13.1699				0
											11.0137				0
											2.53151				1
											5.80822				0
											6.46849				0
											5.19726				0
											1.89315				1
											17.8438				0
											3.9589				1
											14.8548				0
											18.0137				0
											0.69863				0
											7.15069				1
											13.3836				0
											18.7315				0
											15.6055				0
											14.6685				0
											2.69041				1
											7.41918				1
											13.0685				0
											9.09315				0
											4.33425				1
											6.51781				0
											15.7753				0
											3.48767				1
											9.52877				1
											3.84931				0
											9.20274				1
											1.26301				1
											3.75616				1
											14.3069				0
											10.3918				0
											5.76712				0
											9.80548				1
											12.2822				0
											7.9589				1
											4.17808				0
											11.2				0
											3.79452				1
											1.73151				1
											8.22192				0
											5.67945				0
											2.52329				1
											10.2959				0
											12.3096				0
											14.1342				0
											14.6685				0
											2.7863				1
											5.5726				1
											15.1507				0
											3.48219				1
											13.3096				0
											4.64384				1
											10.7918				0
											17.1534				0
											11.7068				0
											4.23014				1
											13.5918				0
											6.14247				1
											2.66027				0
											16.6575				0
											3.7863				1
											8.38356				1
											5.12603				0
											10.5507				0
											10.2082				0
											9.5726				1
											13.2438				0
											1.16986				0
											13.5753				0
											7.53151				1
											6.70411				1
											10.3671				0
											14.7562				0
											5.12329				0
											4.05206				1
											5.70137				0
											6.03836				1
											10.548				0
											2.64384				0
											3.98082				1
											13.5069				0
											2.40822				1
											19.1069				0
											15.389				0
											12.9726				0
											1.57534				1
											16.1918				0
											16.2192				0
											10.1699				0
											15.8411				0
											16.1863				0
											8.16986				1
											17.5452				0
											6.36712				1
											14.0274				0
											9.6548				0
											8.09589				1
											4.95616				0
											15.4438				0
											9.93151				0
											2.08219				0
											6.56438				1
											13.0712				0
											2.90959				1
											12.4657				0
											7.1589				1
											13.1781				0
											11.0356				0
											4.11507				0
											3.21918				1
											10.2027				0
											12.9123				0
											7.52055				0
											14.6904				0
											4.5589				1
											21.7616				0
											4.73973				0
											18.7068				0
											1.49863				1
											7.78356				0
											2.30685				1
											9.93425				0
											8.40822				1
											6.63288				0
											15.0767				0
											12.211				0
											16.263				0
											3.6274				1
											13.8329				0
											14.1178				0
											9.4137				1
											15.4466				0
											9.66301				1
											9.50137				1
											14.9397				0
											10.2795				0
											6.61644				1
											19.4794				0
											13.8329				0
											6.25206				0
											16.3014				0
											4.32055				0
											1.4				0
											15.9233				0
											7.15616				0
											4.91233				0
											18.9178				0
											5.26027				1
											10.1918				0
											10.126				0
											15				0
											10.0685				0
											15.2986				0
											10.5151				0
											11.3315				0
											9.34247				1
											12.137				0
											6.19178				0
											3.7589				1
